# Supplementary material for: 2,4,6,8-Tetra­kis(2-methoxy­phen­yl)-3,7-diaza­bicyclo­[3.3.1]nonan-9-one diethyl ether hemisolvate
Source: Acta Crystallogr Sect E Struct Rep Online. 2009 Sep 19;65(Pt 10):o2486–7. doi: 10.1107/S1600536809036733 (PMC2970300; doi:10.1107/S1600536809036733)
Supplement: Supplementary file 1 [file e-65-o2486-sup1.cif]

##############################################################################
###                                                                        ###
###        Electronic paper (Acta Crystallographica Section E)             ###
###                                                                        ###
##############################################################################
#                                                                            #
# This CIF contains the data in a paper accepted for publication in Acta     #
# Crystallographica Section E. It conforms to the requirements of Notes      #
# for Authors for Section E, and has been peer reviewed under the auspices   #
# of the IUCr Commission on Journals.                                        #
#                                                                            #
# Full details of the Crystallographic Information File format               #
# are given in the paper "The Crystallographic Information File (CIF):       #
# a New Standard Archive File for Crystallography" by S. R. Hall, F. H.      #
# Allen and I. D. Brown [Acta Cryst. (1991), A47, 655-685].                  #
#                                                                            #
# The current version of the core CIF dictionary is obtainable from          #
# ftp://ftp.iucr.org/pub/cif_core.dic. The current version number is 2.4.    #
#                                                                            #
# Software is freely available for graphical display of the structure(s) in  #
# this CIF.  For information consult the CIF home page http://www.iucr.org/  #
# cif/home.html                                                              #
#                                                                            #
# This file may be used for bona fide research purposes within the           #
# scientific community so long as proper attribution is given to the journal # 
# article from which it was obtained.                                        #
#                                                                            #
##############################################################################
                                             
data_global
_audit_creation_method     'form.cif (version 2.0)'
_journal_data_validation_number     ?
_journal_date_recd_electronic     2009-09-08
_journal_date_accepted     2009-09-11
_journal_name_full     'Acta Crystallographica, Section E'
_journal_year     2009
_journal_volume     65
_journal_issue     10
_journal_page_first     o2486
_journal_page_last     o2487
_journal_paper_category     QO
_journal_coeditor_code     LH2903
_publ_contact_author_name     'Prof. Fun, Hoong-Kun'
_publ_contact_author_address
;
      X-ray Crystallography Unit
      School of Physics
      Universiti Sains Malaysia
      11800 USM, Penang
      MALAYSIA
;
_publ_contact_author_email     'hkfun@usm.my'
_publ_contact_author_fax     '6 04 6579150'
_publ_contact_author_phone     '6 04 6533652'
_publ_section_title
;
2,4,6,8-Tetrakis(2-methoxyphenyl)-3,7-diazabicyclo[3.3.1]nonan-9-one diethyl
ether hemisolvate
;
loop_
    _publ_author_name
    _publ_author_footnote
    _publ_author_address
    'Hoong-Kun Fun'
;
      Thomson Reuters ResearcherID: A-3561-2009
;
;     X-ray Crystallography Unit
      School of Physics
      Universiti Sains Malaysia
      11800 USM, Penang
      Malaysia
;
    'Chin Sing Yeap'
;
      Thomson Reuters ResearcherID: A-5523-2009.
;
;
      X-ray Crystallography Unit
      School of Physics
      Universiti Sains Malaysia
      11800 USM, Penang
      Malaysia
;
    'K. Rajesh' ?
;
      Organic Chemistry Division
      School of Science and Humanities
      VIT University,
      Vellore 632 014, India
;
    'S. Sarveswari' ?
;
      Organic Chemistry Division
      School of Science and Humanities
      VIT University,
      Vellore 632 014, India
;
    'V. Vijayakumar' ?
;
      Organic Chemistry Division
      School of Science and Humanities
      VIT University,
      Vellore 632 014, India
;
data_I
_audit_creation_method     SHELXL-97
_chemical_name_systematic
;
2,4,6,8-Tetrakis(2-methoxyphenyl)-3,7-diazabicyclo[3.3.1]nonan-9-one diethyl
ether hemisolvate
;
_chemical_name_common     ?
_chemical_formula_moiety     '2(C35 H36 N2 O5), C4 H10 O'
_chemical_formula_sum     'C74 H82 N4 O11'
_chemical_formula_iupac     'C35 H36 N2 O5, 0.5C4 H10 O'
_chemical_formula_weight     1203.44
_chemical_melting_point     ?
_symmetry_cell_setting     Monoclinic
_symmetry_space_group_name_H-M     'P 21/c'
_symmetry_space_group_name_Hall     '-P 2ybc'
loop_
    _symmetry_equiv_pos_as_xyz
    'x, y, z'
    '-x, y+1/2, -z+1/2'
    '-x, -y, -z'
    'x, -y-1/2, z-1/2'
_cell_length_a     13.5607(2)
_cell_length_b     13.7640(2)
_cell_length_c     20.3227(3)
_cell_angle_alpha     90.00
_cell_angle_beta     123.1430(10)
_cell_angle_gamma     90.00
_cell_volume     3176.10(8)
_cell_formula_units_Z     2
_cell_measurement_reflns_used     9998
_cell_measurement_theta_min     2.33
_cell_measurement_theta_max     32.33
_cell_measurement_temperature     100
_exptl_crystal_description     'block'
_exptl_crystal_colour     'colourless'
_exptl_crystal_size_max     0.36
_exptl_crystal_size_mid     0.26
_exptl_crystal_size_min     0.24
_exptl_crystal_density_diffrn     1.258
_exptl_crystal_density_meas     ?
_exptl_crystal_density_method     'not measured'
_exptl_crystal_F_000     1284
_exptl_absorpt_coefficient_mu     0.084
_exptl_absorpt_correction_type     multi-scan
_exptl_absorpt_process_details     '(<i>SADABS</i>; Bruker, 2005)'
_exptl_absorpt_correction_T_min     0.9707
_exptl_absorpt_correction_T_max     0.9803
_exptl_special_details
;
The crystal was placed in the cold stream of an Oxford Cyrosystems Cobra
open-flow nitrogen cryostat (Cosier & Glazer, 1986) operating at 100.0 (1) K.
;
_diffrn_ambient_temperature     100
_diffrn_radiation_type     MoK\a
_diffrn_radiation_wavelength     0.71073
_diffrn_radiation_source     'fine-focus sealed tube'
_diffrn_radiation_monochromator     graphite
_diffrn_measurement_device_type
;
Bruker SMART APEXII CCD area-detector diffractometer
;
_diffrn_measurement_method     '\f and \w scans'
_diffrn_detector_area_resol_mean     ?
_diffrn_reflns_number     49818
_diffrn_reflns_av_R_equivalents     0.0350
_diffrn_reflns_av_sigmaI/netI     0.0366
_diffrn_reflns_theta_min     2.06
_diffrn_reflns_theta_max     32.45
_diffrn_reflns_theta_full     32.45
_diffrn_measured_fraction_theta_max     0.998
_diffrn_measured_fraction_theta_full     0.998
_diffrn_reflns_limit_h_min     -20
_diffrn_reflns_limit_h_max     19
_diffrn_reflns_limit_k_min     -20
_diffrn_reflns_limit_k_max     18
_diffrn_reflns_limit_l_min     -28
_diffrn_reflns_limit_l_max     30
_diffrn_standards_number     0
_diffrn_standards_interval_count     .
_diffrn_standards_interval_time     .
_diffrn_standards_decay_%     ?
_refine_special_details
;
Refinement of <i>F</i>^2^ against ALL reflections. The weighted <i>R</i>-factor
<i>wR</i> and goodness of fit <i>S</i> are based on <i>F</i>^2^, conventional
<i>R</i>-factors <i>R</i> are based on <i>F</i>, with <i>F</i> set to zero for
negative <i>F</i>^2^. The threshold expression of <i>F</i>^2^ >
\s(<i>F</i>^2^) is used only for calculating <i>R</i>-factors(gt) <i>etc</i>.
and is not relevant to the choice of reflections for refinement.
<i>R</i>-factors based on <i>F</i>^2^ are statistically about twice as large
as those based on <i>F</i>, and <i>R</i>- factors based on ALL data will be
even larger.
;
_reflns_number_total     11431
_reflns_number_gt     8831
_reflns_threshold_expression     I>2\s(I)
_refine_ls_structure_factor_coef     Fsqd
_refine_ls_matrix_type     full
_refine_ls_R_factor_all     0.0733
_refine_ls_R_factor_gt     0.0536
_refine_ls_wR_factor_gt     0.1314
_refine_ls_wR_factor_ref     0.1438
_refine_ls_goodness_of_fit_ref     1.027
_refine_ls_restrained_S_all     1.027
_refine_ls_number_reflns     11431
_refine_ls_number_parameters     426
_refine_ls_number_restraints     0
_refine_ls_hydrogen_treatment     constr
_refine_ls_weighting_scheme     calc
_refine_ls_weighting_details
         'calc w=1/[\s^2^(Fo^2^)+(0.0696P)^2^+1.0838P] where P=(Fo^2^+2Fc^2^)/3'
_atom_sites_solution_hydrogens     geom
_atom_sites_solution_primary     direct
_atom_sites_solution_secondary     difmap
_refine_ls_shift/su_max     0.001
_refine_ls_shift/su_mean     <0.001
_refine_diff_density_max     0.583
_refine_diff_density_min     -0.426
_refine_ls_extinction_method     none
_refine_ls_extinction_coef     ?
loop_
    _atom_type_symbol
    _atom_type_description
    _atom_type_scat_dispersion_real
    _atom_type_scat_dispersion_imag
    _atom_type_scat_source
    'C' 'C' 0.0033 0.0016
                         'International Tables Vol C Tables 4.2.6.8 and 6.1.1.4'
    'H' 'H' 0.0000 0.0000
                         'International Tables Vol C Tables 4.2.6.8 and 6.1.1.4'
    'N' 'N' 0.0061 0.0033
                         'International Tables Vol C Tables 4.2.6.8 and 6.1.1.4'
    'O' 'O' 0.0106 0.0060
                         'International Tables Vol C Tables 4.2.6.8 and 6.1.1.4'
_computing_data_collection     'APEX2 (Bruker, 2005)'
_computing_cell_refinement     'SAINT (Bruker, 2005)'
_computing_data_reduction     'SAINT (Bruker, 2005)'
_computing_structure_solution     'SHELXTL (Sheldrick, 2008)'
_computing_structure_refinement     'SHELXTL (Sheldrick, 2008)'
_computing_molecular_graphics     'SHELXTL (Sheldrick, 2008)'
_computing_publication_material
;
SHELXTL (Sheldrick, 2008) and PLATON (Spek, 2009)
;
loop_
    _atom_site_type_symbol
    _atom_site_label
    _atom_site_fract_x
    _atom_site_fract_y
    _atom_site_fract_z
    _atom_site_U_iso_or_equiv
    _atom_site_adp_type
    _atom_site_calc_flag
    _atom_site_refinement_flags
    _atom_site_occupancy
    _atom_site_disorder_assembly
    _atom_site_disorder_group
    O O1 0.37715(7) 1.20002(6) 0.79917(5) 0.02045(17) Uani d . 1 . .
    O O2 0.16165(8) 0.81583(7) 0.50351(5) 0.02487(19) Uani d . 1 . .
    O O3 0.44172(7) 0.91411(6) 0.75132(5) 0.02168(18) Uani d . 1 . .
    O O4 0.44782(7) 0.85185(6) 0.93266(5) 0.02092(18) Uani d . 1 . .
    O O5 0.39565(7) 0.69167(6) 0.78054(5) 0.02172(18) Uani d . 1 . .
    N N1 0.12334(8) 1.00157(7) 0.64982(5) 0.01379(17) Uani d . 1 . .
    H H1 0.0770 1.0444 0.6148 0.017 Uiso d R 1 . .
    N N2 0.23043(8) 0.81126(6) 0.79232(5) 0.01415(17) Uani d . 1 . .
    H H2 0.3021 0.7893 0.8231 0.017 Uiso d R 1 . .
    C C1 0.26664(10) 1.21183(8) 0.78518(6) 0.0165(2) Uani d . 1 . .
    C C2 0.23225(12) 1.29360(9) 0.80816(7) 0.0238(2) Uani d . 1 . .
    H H2A 0.2848 1.3445 0.8341 0.029 Uiso calc R 1 . .
    C C3 0.11833(13) 1.29837(10) 0.79187(8) 0.0272(3) Uani d . 1 . .
    H H3A 0.0948 1.3530 0.8068 0.033 Uiso calc R 1 . .
    C C4 0.03991(11) 1.22298(10) 0.75379(7) 0.0237(2) Uani d . 1 . .
    H H4A -0.0357 1.2264 0.7437 0.028 Uiso calc R 1 . .
    C C5 0.07496(10) 1.14171(9) 0.73055(6) 0.0182(2) Uani d . 1 . .
    H H5A 0.0221 1.0909 0.7050 0.022 Uiso calc R 1 . .
    C C6 0.18748(9) 1.13516(8) 0.74484(6) 0.01415(19) Uani d . 1 . .
    C C7 0.22560(9) 1.05217(7) 0.71488(6) 0.01278(18) Uani d . 1 . .
    H H7A 0.2718 1.0791 0.6953 0.015 Uiso calc R 1 . .
    C C8 0.30324(9) 0.97559(7) 0.77992(6) 0.01276(18) Uani d . 1 . .
    H H8A 0.3710 1.0073 0.8254 0.015 Uiso calc R 1 . .
    C C9 0.34324(9) 0.91109(8) 0.73914(6) 0.01396(19) Uani d . 1 . .
    C C10 0.24244(9) 0.85293(7) 0.67446(6) 0.01329(18) Uani d . 1 . .
    H H10A 0.2718 0.8096 0.6506 0.016 Uiso calc R 1 . .
    C C11 0.15541(9) 0.92867(8) 0.61200(6) 0.01379(19) Uani d . 1 . .
    H H11A 0.1944 0.9612 0.5893 0.017 Uiso calc R 1 . .
    C C12 0.04571(10) 0.87765(8) 0.54689(6) 0.0154(2) Uani d . 1 . .
    C C13 -0.06243(10) 0.88483(9) 0.53918(7) 0.0187(2) Uani d . 1 . .
    H H13A -0.0697 0.9256 0.5728 0.022 Uiso calc R 1 . .
    C C14 -0.16013(11) 0.83219(9) 0.48217(7) 0.0246(3) Uani d . 1 . .
    H H14A -0.2320 0.8382 0.4775 0.029 Uiso calc R 1 . .
    C C15 -0.14919(12) 0.77071(9) 0.43244(7) 0.0272(3) Uani d . 1 . .
    H H15A -0.2138 0.7348 0.3948 0.033 Uiso calc R 1 . .
    C C16 -0.04261(12) 0.76229(9) 0.43826(7) 0.0248(3) Uani d . 1 . .
    H H16A -0.0359 0.7208 0.4048 0.030 Uiso calc R 1 . .
    C C17 0.05428(11) 0.81632(8) 0.49459(6) 0.0190(2) Uani d . 1 . .
    C C18 0.23146(9) 0.91662(7) 0.80614(6) 0.01316(18) Uani d . 1 . .
    H H18A 0.1497 0.9390 0.7736 0.016 Uiso calc R 1 . .
    C C19 0.27336(9) 0.93751(8) 0.89074(6) 0.01536(19) Uani d . 1 . .
    C C20 0.20440(11) 0.99246(9) 0.90835(7) 0.0198(2) Uani d . 1 . .
    H H20A 0.1319 1.0158 0.8675 0.024 Uiso calc R 1 . .
    C C21 0.24159(12) 1.01339(10) 0.98597(7) 0.0256(3) Uani d . 1 . .
    H H21A 0.1946 1.0505 0.9966 0.031 Uiso calc R 1 . .
    C C22 0.34911(12) 0.97828(10) 1.04684(7) 0.0270(3) Uani d . 1 . .
    H H22A 0.3742 0.9917 1.0986 0.032 Uiso calc R 1 . .
    C C23 0.41963(11) 0.92322(9) 1.03119(7) 0.0231(2) Uani d . 1 . .
    H H23A 0.4914 0.8994 1.0724 0.028 Uiso calc R 1 . .
    C C24 0.38282(10) 0.90363(8) 0.95362(6) 0.0178(2) Uani d . 1 . .
    C C25 0.18339(9) 0.79109(7) 0.70891(6) 0.01322(18) Uani d . 1 . .
    H H25A 0.0997 0.8086 0.6791 0.016 Uiso calc R 1 . .
    C C26 0.19018(9) 0.68381(8) 0.69502(6) 0.01475(19) Uani d . 1 . .
    C C27 0.08894(10) 0.63165(9) 0.64255(7) 0.0196(2) Uani d . 1 . .
    H H27A 0.0161 0.6625 0.6176 0.024 Uiso calc R 1 . .
    C C28 0.09463(12) 0.53367(9) 0.62668(8) 0.0268(3) Uani d . 1 . .
    H H28A 0.0263 0.4998 0.5913 0.032 Uiso calc R 1 . .
    C C29 0.20283(12) 0.48772(9) 0.66404(9) 0.0277(3) Uani d . 1 . .
    H H29A 0.2067 0.4223 0.6541 0.033 Uiso calc R 1 . .
    C C30 0.30598(11) 0.53789(9) 0.71632(8) 0.0229(2) Uani d . 1 . .
    H H30A 0.3785 0.5066 0.7409 0.028 Uiso calc R 1 . .
    C C31 0.29907(10) 0.63545(8) 0.73123(7) 0.0170(2) Uani d . 1 . .
    C C32 0.45303(13) 1.28244(10) 0.82399(9) 0.0301(3) Uani d . 1 . .
    H H32A 0.5239 1.2655 0.8268 0.045 Uiso calc R 1 . .
    H H32B 0.4723 1.3029 0.8749 0.045 Uiso calc R 1 . .
    H H32C 0.4140 1.3344 0.7870 0.045 Uiso calc R 1 . .
    C C33 0.18282(14) 0.74382(13) 0.46205(9) 0.0394(4) Uani d . 1 . .
    H H33A 0.2638 0.7465 0.4782 0.059 Uiso calc R 1 . .
    H H33B 0.1331 0.7559 0.4066 0.059 Uiso calc R 1 . .
    H H33C 0.1657 0.6807 0.4734 0.059 Uiso calc R 1 . .
    C C34 0.55698(11) 0.81167(11) 0.99437(8) 0.0296(3) Uani d . 1 . .
    H H34A 0.5957 0.7803 0.9723 0.044 Uiso calc R 1 . .
    H H34B 0.5423 0.7651 1.0232 0.044 Uiso calc R 1 . .
    H H34C 0.6063 0.8627 1.0291 0.044 Uiso calc R 1 . .
    C C35 0.50914(11) 0.64911(11) 0.81418(9) 0.0313(3) Uani d . 1 . .
    H H35A 0.5685 0.6981 0.8415 0.047 Uiso calc R 1 . .
    H H35B 0.5156 0.6215 0.7733 0.047 Uiso calc R 1 . .
    H H35C 0.5198 0.5990 0.8504 0.047 Uiso calc R 1 . .
    O O6 0.5000 0.5000 1.0000 0.1179(14) Uani d S 1 . .
    C C36A 0.4158(5) 0.5316(5) 0.9475(3) 0.0687(15) Uani d P 0.50 . .
    H H36A 0.4078 0.5047 0.9006 0.082 Uiso d PR 0.50 . .
    H H36B 0.4287 0.6008 0.9469 0.082 Uiso d PR 0.50 . .
    C C37A 0.2995(6) 0.5198(5) 0.9382(5) 0.0812(17) Uani d P 0.50 . .
    H H37A 0.2391 0.5488 0.8895 0.122 Uiso d PR 0.50 . .
    H H37B 0.3015 0.5511 0.9811 0.122 Uiso d PR 0.50 . .
    H H37C 0.2830 0.4519 0.9379 0.122 Uiso d PR 0.50 . .
    C C38A 0.6159(5) 0.4889(4) 1.0238(3) 0.0600(12) Uani d P 0.50 . .
    H H38A 0.6444 0.5537 1.0242 0.072 Uiso d PR 0.50 . .
    H H38B 0.6143 0.4541 0.9817 0.072 Uiso d PR 0.50 . .
    C C39A 0.7123(6) 0.4408(4) 1.1000(3) 0.0737(18) Uani d P 0.50 . .
    H H39A 0.7854 0.4426 1.1028 0.111 Uiso d PR 0.50 . .
    H H39B 0.6912 0.3745 1.1009 0.111 Uiso d PR 0.50 . .
    H H39C 0.7210 0.4751 1.1440 0.111 Uiso d PR 0.50 . .
loop_
    _atom_site_aniso_label
    _atom_site_aniso_U_11
    _atom_site_aniso_U_22
    _atom_site_aniso_U_33
    _atom_site_aniso_U_12
    _atom_site_aniso_U_13
    _atom_site_aniso_U_23
    O1 0.0177(4) 0.0172(4) 0.0257(4) -0.0036(3) 0.0114(3) -0.0021(3)
    O2 0.0307(5) 0.0253(5) 0.0222(4) 0.0058(4) 0.0168(4) -0.0031(3)
    O3 0.0154(4) 0.0208(4) 0.0313(5) -0.0015(3) 0.0144(3) -0.0044(3)
    O4 0.0152(3) 0.0229(4) 0.0167(4) 0.0030(3) 0.0036(3) 0.0012(3)
    O5 0.0131(3) 0.0185(4) 0.0276(4) 0.0024(3) 0.0073(3) 0.0005(3)
    N1 0.0140(4) 0.0125(4) 0.0120(4) 0.0023(3) 0.0052(3) -0.0002(3)
    N2 0.0150(4) 0.0122(4) 0.0127(4) -0.0003(3) 0.0059(3) 0.0000(3)
    C1 0.0188(5) 0.0149(5) 0.0157(4) 0.0005(4) 0.0094(4) 0.0009(4)
    C2 0.0313(6) 0.0156(5) 0.0242(6) 0.0004(4) 0.0150(5) -0.0037(4)
    C3 0.0357(7) 0.0227(6) 0.0273(6) 0.0084(5) 0.0197(5) -0.0024(5)
    C4 0.0234(5) 0.0294(6) 0.0212(5) 0.0096(5) 0.0141(5) 0.0017(5)
    C5 0.0171(5) 0.0212(5) 0.0170(5) 0.0021(4) 0.0098(4) 0.0003(4)
    C6 0.0167(4) 0.0132(4) 0.0127(4) 0.0024(3) 0.0081(4) 0.0016(3)
    C7 0.0129(4) 0.0120(4) 0.0134(4) 0.0005(3) 0.0072(3) 0.0000(3)
    C8 0.0107(4) 0.0129(4) 0.0130(4) -0.0001(3) 0.0054(3) -0.0002(3)
    C9 0.0136(4) 0.0123(4) 0.0161(4) 0.0006(3) 0.0082(4) 0.0018(3)
    C10 0.0128(4) 0.0125(4) 0.0151(4) 0.0010(3) 0.0080(3) 0.0004(3)
    C11 0.0156(4) 0.0134(4) 0.0134(4) 0.0013(3) 0.0086(4) 0.0007(3)
    C12 0.0184(5) 0.0136(4) 0.0113(4) 0.0010(4) 0.0062(4) 0.0008(3)
    C13 0.0180(5) 0.0192(5) 0.0152(5) -0.0005(4) 0.0068(4) -0.0007(4)
    C14 0.0198(5) 0.0243(6) 0.0206(5) -0.0034(4) 0.0053(4) -0.0008(4)
    C15 0.0277(6) 0.0200(6) 0.0187(5) -0.0036(5) 0.0029(5) -0.0023(4)
    C16 0.0345(6) 0.0159(5) 0.0147(5) 0.0025(4) 0.0076(5) -0.0017(4)
    C17 0.0262(5) 0.0149(5) 0.0137(4) 0.0041(4) 0.0095(4) 0.0014(4)
    C18 0.0126(4) 0.0134(4) 0.0125(4) -0.0004(3) 0.0062(3) 0.0004(3)
    C19 0.0163(4) 0.0158(5) 0.0132(4) -0.0037(4) 0.0076(4) -0.0010(3)
    C20 0.0223(5) 0.0203(5) 0.0186(5) -0.0031(4) 0.0123(4) -0.0020(4)
    C21 0.0317(6) 0.0284(6) 0.0218(6) -0.0049(5) 0.0180(5) -0.0063(5)
    C22 0.0347(7) 0.0304(7) 0.0155(5) -0.0101(5) 0.0133(5) -0.0054(5)
    C23 0.0243(5) 0.0235(6) 0.0142(5) -0.0074(4) 0.0057(4) 0.0006(4)
    C24 0.0180(5) 0.0167(5) 0.0150(5) -0.0038(4) 0.0067(4) 0.0001(4)
    C25 0.0127(4) 0.0124(4) 0.0139(4) 0.0001(3) 0.0069(3) -0.0004(3)
    C26 0.0155(4) 0.0124(4) 0.0170(4) -0.0006(3) 0.0093(4) -0.0003(3)
    C27 0.0178(5) 0.0179(5) 0.0233(5) -0.0029(4) 0.0113(4) -0.0051(4)
    C28 0.0269(6) 0.0198(6) 0.0349(7) -0.0075(5) 0.0177(5) -0.0108(5)
    C29 0.0351(7) 0.0133(5) 0.0418(7) -0.0025(5) 0.0257(6) -0.0055(5)
    C30 0.0259(6) 0.0151(5) 0.0320(6) 0.0046(4) 0.0185(5) 0.0030(4)
    C31 0.0172(5) 0.0142(5) 0.0207(5) 0.0007(4) 0.0110(4) 0.0021(4)
    C32 0.0307(6) 0.0221(6) 0.0381(7) -0.0109(5) 0.0192(6) -0.0022(5)
    C33 0.0403(8) 0.0449(9) 0.0263(7) 0.0213(7) 0.0140(6) -0.0079(6)
    C34 0.0184(5) 0.0324(7) 0.0247(6) 0.0049(5) 0.0032(5) 0.0074(5)
    C35 0.0154(5) 0.0327(7) 0.0389(7) 0.0075(5) 0.0104(5) 0.0038(6)
    O6 0.109(3) 0.102(3) 0.186(5) -0.011(2) 0.108(3) -0.055(3)
    C36A 0.078(4) 0.080(4) 0.063(3) -0.039(3) 0.049(3) -0.018(3)
    C37A 0.088(4) 0.072(4) 0.110(5) -0.019(3) 0.071(4) -0.032(4)
    C38A 0.059(3) 0.078(3) 0.048(2) -0.018(3) 0.033(2) -0.005(2)
    C39A 0.125(5) 0.053(3) 0.076(3) 0.027(3) 0.076(4) 0.023(3)
_geom_special_details
;
All e.s.d.'s (except the e.s.d. in the dihedral angle between two l.s. planes)
are estimated using the full covariance matrix. The cell e.s.d.'s are taken
into account individually in the estimation of e.s.d.'s in distances, angles
and torsion angles; correlations between e.s.d.'s in cell parameters are only
used when they are defined by crystal symmetry. An approximate (isotropic)
treatment of cell e.s.d.'s is used for estimating e.s.d.'s involving l.s.
planes.
;
loop_
    _geom_bond_atom_site_label_1
    _geom_bond_atom_site_label_2
    _geom_bond_site_symmetry_2
    _geom_bond_distance
    _geom_bond_publ_flag
    O1 C1 . 1.3737(14) ?
    O1 C32 . 1.4258(15) ?
    O2 C17 . 1.3654(16) ?
    O2 C33 . 1.4281(16) ?
    O3 C9 . 1.2186(13) ?
    O4 C24 . 1.3701(15) ?
    O4 C34 . 1.4281(14) ?
    O5 C31 . 1.3723(14) ?
    O5 C35 . 1.4243(14) ?
    N1 C7 . 1.4668(13) ?
    N1 C11 . 1.4669(14) ?
    N1 H1 . 0.8713 ?
    N2 C25 . 1.4748(13) ?
    N2 C18 . 1.4757(14) ?
    N2 H2 . 0.8733 ?
    C1 C2 . 1.3929(16) ?
    C1 C6 . 1.4056(15) ?
    C2 C3 . 1.393(2) ?
    C2 H2A . 0.9300 ?
    C3 C4 . 1.381(2) ?
    C3 H3A . 0.9300 ?
    C4 C5 . 1.3948(17) ?
    C4 H4A . 0.9300 ?
    C5 C6 . 1.3914(15) ?
    C5 H5A . 0.9300 ?
    C6 C7 . 1.5122(15) ?
    C7 C8 . 1.5637(14) ?
    C7 H7A . 0.9800 ?
    C8 C9 . 1.5036(15) ?
    C8 C18 . 1.5676(15) ?
    C8 H8A . 0.9800 ?
    C9 C10 . 1.5075(14) ?
    C10 C11 . 1.5662(14) ?
    C10 C25 . 1.5713(15) ?
    C10 H10A . 0.9800 ?
    C11 C12 . 1.5181(15) ?
    C11 H11A . 0.9800 ?
    C12 C13 . 1.3905(16) ?
    C12 C17 . 1.4110(16) ?
    C13 C14 . 1.3943(16) ?
    C13 H13A . 0.9300 ?
    C14 C15 . 1.387(2) ?
    C14 H14A . 0.9300 ?
    C15 C16 . 1.389(2) ?
    C15 H15A . 0.9300 ?
    C16 C17 . 1.3947(17) ?
    C16 H16A . 0.9300 ?
    C18 C19 . 1.5143(15) ?
    C18 H18A . 0.9800 ?
    C19 C20 . 1.3931(17) ?
    C19 C24 . 1.4070(15) ?
    C20 C21 . 1.3985(17) ?
    C20 H20A . 0.9300 ?
    C21 C22 . 1.385(2) ?
    C21 H21A . 0.9300 ?
    C22 C23 . 1.387(2) ?
    C22 H22A . 0.9300 ?
    C23 C24 . 1.3952(16) ?
    C23 H23A . 0.9300 ?
    C25 C26 . 1.5156(15) ?
    C25 H25A . 0.9800 ?
    C26 C27 . 1.3916(15) ?
    C26 C31 . 1.4061(15) ?
    C27 C28 . 1.3984(17) ?
    C27 H27A . 0.9300 ?
    C28 C29 . 1.3825(19) ?
    C28 H28A . 0.9300 ?
    C29 C30 . 1.3919(19) ?
    C29 H29A . 0.9300 ?
    C30 C31 . 1.3909(16) ?
    C30 H30A . 0.9300 ?
    C32 H32A . 0.9600 ?
    C32 H32B . 0.9600 ?
    C32 H32C . 0.9600 ?
    C33 H33A . 0.9600 ?
    C33 H33B . 0.9600 ?
    C33 H33C . 0.9600 ?
    C34 H34A . 0.9600 ?
    C34 H34B . 0.9600 ?
    C34 H34C . 0.9600 ?
    C35 H35A . 0.9600 ?
    C35 H35B . 0.9600 ?
    C35 H35C . 0.9600 ?
    O6 C36A 3_667 1.140(7) ?
    O6 C36A . 1.140(6) ?
    O6 C38A . 1.378(6) ?
    O6 C38A 3_667 1.378(6) ?
    C36A C38A 3_667 0.939(6) ?
    C36A C37A . 1.492(8) ?
    C36A C39A 3_667 1.504(8) ?
    C36A H36A . 0.9700 ?
    C36A H36B . 0.9700 ?
    C37A C39A 3_667 0.885(8) ?
    C37A C38A 3_667 0.979(7) ?
    C37A H37A . 0.9600 ?
    C37A H37B . 0.9600 ?
    C37A H37C . 0.9600 ?
    C38A C36A 3_667 0.939(6) ?
    C38A C37A 3_667 0.979(8) ?
    C38A C39A . 1.527(8) ?
    C38A H38A . 0.9700 ?
    C38A H38B . 0.9700 ?
    C39A C37A 3_667 0.885(8) ?
    C39A C36A 3_667 1.504(8) ?
    C39A H39A . 0.9600 ?
    C39A H39B . 0.9600 ?
    C39A H39C . 0.9600 ?
loop_
    _geom_angle_atom_site_label_1
    _geom_angle_atom_site_label_2
    _geom_angle_atom_site_label_3
    _geom_angle_site_symmetry_1
    _geom_angle_site_symmetry_3
    _geom_angle
    _geom_angle_publ_flag
    C1 O1 C32 . . 118.28(10) ?
    C17 O2 C33 . . 117.96(11) ?
    C24 O4 C34 . . 117.55(10) ?
    C31 O5 C35 . . 117.90(10) ?
    C7 N1 C11 . . 113.09(8) ?
    C7 N1 H1 . . 108.6 ?
    C11 N1 H1 . . 108.8 ?
    C25 N2 C18 . . 110.91(8) ?
    C25 N2 H2 . . 111.8 ?
    C18 N2 H2 . . 108.2 ?
    O1 C1 C2 . . 123.61(10) ?
    O1 C1 C6 . . 115.51(10) ?
    C2 C1 C6 . . 120.88(11) ?
    C1 C2 C3 . . 119.30(12) ?
    C1 C2 H2A . . 120.4 ?
    C3 C2 H2A . . 120.4 ?
    C4 C3 C2 . . 120.79(12) ?
    C4 C3 H3A . . 119.6 ?
    C2 C3 H3A . . 119.6 ?
    C3 C4 C5 . . 119.46(12) ?
    C3 C4 H4A . . 120.3 ?
    C5 C4 H4A . . 120.3 ?
    C6 C5 C4 . . 121.27(11) ?
    C6 C5 H5A . . 119.4 ?
    C4 C5 H5A . . 119.4 ?
    C5 C6 C1 . . 118.28(10) ?
    C5 C6 C7 . . 122.83(10) ?
    C1 C6 C7 . . 118.80(10) ?
    N1 C7 C6 . . 111.03(8) ?
    N1 C7 C8 . . 108.04(8) ?
    C6 C7 C8 . . 112.91(8) ?
    N1 C7 H7A . . 108.2 ?
    C6 C7 H7A . . 108.2 ?
    C8 C7 H7A . . 108.2 ?
    C9 C8 C7 . . 102.19(8) ?
    C9 C8 C18 . . 111.09(8) ?
    C7 C8 C18 . . 112.34(8) ?
    C9 C8 H8A . . 110.3 ?
    C7 C8 H8A . . 110.3 ?
    C18 C8 H8A . . 110.3 ?
    O3 C9 C8 . . 123.61(10) ?
    O3 C9 C10 . . 124.45(10) ?
    C8 C9 C10 . . 111.46(9) ?
    C9 C10 C11 . . 105.99(8) ?
    C9 C10 C25 . . 109.83(8) ?
    C11 C10 C25 . . 112.32(8) ?
    C9 C10 H10A . . 109.5 ?
    C11 C10 H10A . . 109.5 ?
    C25 C10 H10A . . 109.5 ?
    N1 C11 C12 . . 110.07(9) ?
    N1 C11 C10 . . 109.79(8) ?
    C12 C11 C10 . . 110.10(8) ?
    N1 C11 H11A . . 109.0 ?
    C12 C11 H11A . . 109.0 ?
    C10 C11 H11A . . 109.0 ?
    C13 C12 C17 . . 118.28(10) ?
    C13 C12 C11 . . 122.40(10) ?
    C17 C12 C11 . . 119.23(10) ?
    C12 C13 C14 . . 121.41(11) ?
    C12 C13 H13A . . 119.3 ?
    C14 C13 H13A . . 119.3 ?
    C15 C14 C13 . . 119.40(13) ?
    C15 C14 H14A . . 120.3 ?
    C13 C14 H14A . . 120.3 ?
    C14 C15 C16 . . 120.65(11) ?
    C14 C15 H15A . . 119.7 ?
    C16 C15 H15A . . 119.7 ?
    C15 C16 C17 . . 119.66(12) ?
    C15 C16 H16A . . 120.2 ?
    C17 C16 H16A . . 120.2 ?
    O2 C17 C16 . . 124.34(11) ?
    O2 C17 C12 . . 115.09(10) ?
    C16 C17 C12 . . 120.57(12) ?
    N2 C18 C19 . . 111.18(8) ?
    N2 C18 C8 . . 112.77(9) ?
    C19 C18 C8 . . 111.73(8) ?
    N2 C18 H18A . . 106.9 ?
    C19 C18 H18A . . 106.9 ?
    C8 C18 H18A . . 106.9 ?
    C20 C19 C24 . . 118.01(10) ?
    C20 C19 C18 . . 120.45(10) ?
    C24 C19 C18 . . 121.53(10) ?
    C19 C20 C21 . . 121.53(11) ?
    C19 C20 H20A . . 119.2 ?
    C21 C20 H20A . . 119.2 ?
    C22 C21 C20 . . 119.34(12) ?
    C22 C21 H21A . . 120.3 ?
    C20 C21 H21A . . 120.3 ?
    C21 C22 C23 . . 120.48(11) ?
    C21 C22 H22A . . 119.8 ?
    C23 C22 H22A . . 119.8 ?
    C22 C23 C24 . . 119.95(11) ?
    C22 C23 H23A . . 120.0 ?
    C24 C23 H23A . . 120.0 ?
    O4 C24 C23 . . 123.94(10) ?
    O4 C24 C19 . . 115.38(10) ?
    C23 C24 C19 . . 120.68(11) ?
    N2 C25 C26 . . 111.42(8) ?
    N2 C25 C10 . . 113.87(8) ?
    C26 C25 C10 . . 110.31(9) ?
    N2 C25 H25A . . 106.9 ?
    C26 C25 H25A . . 106.9 ?
    C10 C25 H25A . . 106.9 ?
    C27 C26 C31 . . 118.07(10) ?
    C27 C26 C25 . . 120.69(10) ?
    C31 C26 C25 . . 121.14(9) ?
    C26 C27 C28 . . 121.23(11) ?
    C26 C27 H27A . . 119.4 ?
    C28 C27 H27A . . 119.4 ?
    C29 C28 C27 . . 119.37(11) ?
    C29 C28 H28A . . 120.3 ?
    C27 C28 H28A . . 120.3 ?
    C28 C29 C30 . . 120.93(11) ?
    C28 C29 H29A . . 119.5 ?
    C30 C29 H29A . . 119.5 ?
    C31 C30 C29 . . 119.08(11) ?
    C31 C30 H30A . . 120.5 ?
    C29 C30 H30A . . 120.5 ?
    O5 C31 C30 . . 123.54(10) ?
    O5 C31 C26 . . 115.16(10) ?
    C30 C31 C26 . . 121.30(10) ?
    O1 C32 H32A . . 109.5 ?
    O1 C32 H32B . . 109.5 ?
    H32A C32 H32B . . 109.5 ?
    O1 C32 H32C . . 109.5 ?
    H32A C32 H32C . . 109.5 ?
    H32B C32 H32C . . 109.5 ?
    O2 C33 H33A . . 109.5 ?
    O2 C33 H33B . . 109.5 ?
    H33A C33 H33B . . 109.5 ?
    O2 C33 H33C . . 109.5 ?
    H33A C33 H33C . . 109.5 ?
    H33B C33 H33C . . 109.5 ?
    O4 C34 H34A . . 109.5 ?
    O4 C34 H34B . . 109.5 ?
    H34A C34 H34B . . 109.5 ?
    O4 C34 H34C . . 109.5 ?
    H34A C34 H34C . . 109.5 ?
    H34B C34 H34C . . 109.5 ?
    O5 C35 H35A . . 109.5 ?
    O5 C35 H35B . . 109.5 ?
    H35A C35 H35B . . 109.5 ?
    O5 C35 H35C . . 109.5 ?
    H35A C35 H35C . . 109.5 ?
    H35B C35 H35C . . 109.5 ?
    C36A O6 C36A 3_667 . 179.998(4) ?
    C36A O6 C38A . . 137.5(3) ?
    C36A O6 C38A 3_667 3_667 137.5(3) ?
    C38A O6 C38A . 3_667 179.998(2) ?
    C38A C36A O6 3_667 . 82.4(6) ?
    O6 C36A C37A . . 121.7(6) ?
    C38A C36A C39A 3_667 3_667 73.3(5) ?
    O6 C36A C39A . 3_667 155.6(5) ?
    C38A C36A H36A 3_667 . 130.7 ?
    O6 C36A H36A . . 106.9 ?
    C37A C36A H36A . . 106.9 ?
    C39A C36A H36A 3_667 . 89.9 ?
    C38A C36A H36B 3_667 . 116.7 ?
    O6 C36A H36B . . 106.9 ?
    C37A C36A H36B . . 106.9 ?
    C39A C36A H36B 3_667 . 84.1 ?
    H36A C36A H36B . . 106.7 ?
    C39A C37A C38A 3_667 3_667 109.9(9) ?
    C39A C37A C36A 3_667 . 73.5(7) ?
    C38A C37A H37A 3_667 . 146.8 ?
    C36A C37A H37A . . 109.5 ?
    C39A C37A H37B 3_667 . 115.0 ?
    C38A C37A H37B 3_667 . 84.2 ?
    C36A C37A H37B . . 109.5 ?
    H37A C37A H37B . . 109.5 ?
    C39A C37A H37C 3_667 . 131.3 ?
    C38A C37A H37C 3_667 . 93.1 ?
    C36A C37A H37C . . 109.5 ?
    H37A C37A H37C . . 109.5 ?
    H37B C37A H37C . . 109.5 ?
    C36A C38A C37A 3_667 3_667 102.1(8) ?
    C36A C38A O6 3_667 . 55.1(5) ?
    C37A C38A O6 3_667 . 155.5(7) ?
    C36A C38A C39A 3_667 . 70.6(5) ?
    O6 C38A C39A . . 125.7(4) ?
    C36A C38A H38A 3_667 . 125.9 ?
    C37A C38A H38A 3_667 . 79.5 ?
    O6 C38A H38A . . 105.9 ?
    C39A C38A H38A . . 105.9 ?
    C36A C38A H38B 3_667 . 127.1 ?
    C37A C38A H38B 3_667 . 95.0 ?
    O6 C38A H38B . . 105.9 ?
    C39A C38A H38B . . 105.9 ?
    H38A C38A H38B . . 106.2 ?
    C37A C39A C36A 3_667 3_667 72.1(7) ?
    C37A C39A H39A 3_667 . 74.0 ?
    C36A C39A H39A 3_667 . 145.6 ?
    C38A C39A H39A . . 109.5 ?
    C37A C39A H39B 3_667 . 133.4 ?
    C36A C39A H39B 3_667 . 90.0 ?
    C38A C39A H39B . . 109.5 ?
    H39A C39A H39B . . 109.5 ?
    C37A C39A H39C 3_667 . 112.7 ?
    C36A C39A H39C 3_667 . 89.1 ?
    C38A C39A H39C . . 109.5 ?
    H39A C39A H39C . . 109.5 ?
    H39B C39A H39C . . 109.5 ?
loop_
    _geom_torsion_atom_site_label_1
    _geom_torsion_atom_site_label_2
    _geom_torsion_atom_site_label_3
    _geom_torsion_atom_site_label_4
    _geom_torsion_site_symmetry_1
    _geom_torsion_site_symmetry_2
    _geom_torsion_site_symmetry_3
    _geom_torsion_site_symmetry_4
    _geom_torsion
    _geom_torsion_publ_flag
    C32 O1 C1 C2 . . . . -13.03(17) ?
    C32 O1 C1 C6 . . . . 166.55(11) ?
    O1 C1 C2 C3 . . . . -179.41(11) ?
    C6 C1 C2 C3 . . . . 1.03(18) ?
    C1 C2 C3 C4 . . . . 0.4(2) ?
    C2 C3 C4 C5 . . . . -0.8(2) ?
    C3 C4 C5 C6 . . . . -0.13(18) ?
    C4 C5 C6 C1 . . . . 1.47(16) ?
    C4 C5 C6 C7 . . . . -174.94(10) ?
    O1 C1 C6 C5 . . . . 178.48(10) ?
    C2 C1 C6 C5 . . . . -1.92(16) ?
    O1 C1 C6 C7 . . . . -4.96(14) ?
    C2 C1 C6 C7 . . . . 174.64(10) ?
    C11 N1 C7 C6 . . . . 172.53(9) ?
    C11 N1 C7 C8 . . . . -63.14(11) ?
    C5 C6 C7 N1 . . . . 19.29(14) ?
    C1 C6 C7 N1 . . . . -157.11(9) ?
    C5 C6 C7 C8 . . . . -102.23(11) ?
    C1 C6 C7 C8 . . . . 81.38(12) ?
    N1 C7 C8 C9 . . . . 64.88(10) ?
    C6 C7 C8 C9 . . . . -171.93(9) ?
    N1 C7 C8 C18 . . . . -54.25(11) ?
    C6 C7 C8 C18 . . . . 68.94(11) ?
    C7 C8 C9 O3 . . . . 103.39(11) ?
    C18 C8 C9 O3 . . . . -136.60(11) ?
    C7 C8 C9 C10 . . . . -68.94(10) ?
    C18 C8 C9 C10 . . . . 51.06(11) ?
    O3 C9 C10 C11 . . . . -107.83(12) ?
    C8 C9 C10 C11 . . . . 64.43(11) ?
    O3 C9 C10 C25 . . . . 130.62(11) ?
    C8 C9 C10 C25 . . . . -57.13(11) ?
    C7 N1 C11 C12 . . . . 178.51(8) ?
    C7 N1 C11 C10 . . . . 57.16(11) ?
    C9 C10 C11 N1 . . . . -54.43(11) ?
    C25 C10 C11 N1 . . . . 65.51(11) ?
    C9 C10 C11 C12 . . . . -175.76(9) ?
    C25 C10 C11 C12 . . . . -55.83(11) ?
    N1 C11 C12 C13 . . . . -13.88(14) ?
    C10 C11 C12 C13 . . . . 107.29(12) ?
    N1 C11 C12 C17 . . . . 169.67(9) ?
    C10 C11 C12 C17 . . . . -69.17(13) ?
    C17 C12 C13 C14 . . . . 0.85(17) ?
    C11 C12 C13 C14 . . . . -175.64(11) ?
    C12 C13 C14 C15 . . . . 0.52(18) ?
    C13 C14 C15 C16 . . . . -0.91(19) ?
    C14 C15 C16 C17 . . . . -0.10(19) ?
    C33 O2 C17 C16 . . . . -11.08(17) ?
    C33 O2 C17 C12 . . . . 169.62(11) ?
    C15 C16 C17 O2 . . . . -177.76(11) ?
    C15 C16 C17 C12 . . . . 1.51(17) ?
    C13 C12 C17 O2 . . . . 177.47(10) ?
    C11 C12 C17 O2 . . . . -5.94(15) ?
    C13 C12 C17 C16 . . . . -1.86(16) ?
    C11 C12 C17 C16 . . . . 174.74(10) ?
    C25 N2 C18 C19 . . . . 176.88(8) ?
    C25 N2 C18 C8 . . . . -56.72(11) ?
    C9 C8 C18 N2 . . . . 5.92(11) ?
    C7 C8 C18 N2 . . . . 119.70(9) ?
    C9 C8 C18 C19 . . . . 132.02(9) ?
    C7 C8 C18 C19 . . . . -114.20(10) ?
    N2 C18 C19 C20 . . . . -125.03(11) ?
    C8 C18 C19 C20 . . . . 108.00(11) ?
    N2 C18 C19 C24 . . . . 55.84(13) ?
    C8 C18 C19 C24 . . . . -71.13(13) ?
    C24 C19 C20 C21 . . . . -0.32(17) ?
    C18 C19 C20 C21 . . . . -179.47(11) ?
    C19 C20 C21 C22 . . . . -0.40(19) ?
    C20 C21 C22 C23 . . . . 0.3(2) ?
    C21 C22 C23 C24 . . . . 0.59(19) ?
    C34 O4 C24 C23 . . . . 3.27(17) ?
    C34 O4 C24 C19 . . . . -176.92(10) ?
    C22 C23 C24 O4 . . . . 178.47(11) ?
    C22 C23 C24 C19 . . . . -1.33(18) ?
    C20 C19 C24 O4 . . . . -178.64(10) ?
    C18 C19 C24 O4 . . . . 0.51(15) ?
    C20 C19 C24 C23 . . . . 1.18(16) ?
    C18 C19 C24 C23 . . . . -179.67(10) ?
    C18 N2 C25 C26 . . . . 175.83(9) ?
    C18 N2 C25 C10 . . . . 50.28(11) ?
    C9 C10 C25 N2 . . . . 5.95(12) ?
    C11 C10 C25 N2 . . . . -111.74(9) ?
    C9 C10 C25 C26 . . . . -120.19(9) ?
    C11 C10 C25 C26 . . . . 122.13(9) ?
    N2 C25 C26 C27 . . . . 121.40(11) ?
    C10 C25 C26 C27 . . . . -111.10(11) ?
    N2 C25 C26 C31 . . . . -62.18(14) ?
    C10 C25 C26 C31 . . . . 65.32(13) ?
    C31 C26 C27 C28 . . . . 0.68(18) ?
    C25 C26 C27 C28 . . . . 177.21(12) ?
    C26 C27 C28 C29 . . . . 0.2(2) ?
    C27 C28 C29 C30 . . . . -0.8(2) ?
    C28 C29 C30 C31 . . . . 0.5(2) ?
    C35 O5 C31 C30 . . . . 4.10(18) ?
    C35 O5 C31 C26 . . . . -175.12(11) ?
    C29 C30 C31 O5 . . . . -178.70(12) ?
    C29 C30 C31 C26 . . . . 0.47(19) ?
    C27 C26 C31 O5 . . . . 178.20(10) ?
    C25 C26 C31 O5 . . . . 1.69(16) ?
    C27 C26 C31 C30 . . . . -1.03(17) ?
    C25 C26 C31 C30 . . . . -177.55(11) ?
    C38A O6 C36A C38A . . . 3_667 180.000(7) ?
    C38A O6 C36A C37A . . . . 172.7(5) ?
    C38A O6 C36A C37A 3_667 . . . -7.3(5) ?
    C38A O6 C36A C39A . . . 3_667 -178.6(11) ?
    C38A O6 C36A C39A 3_667 . . 3_667 1.4(11) ?
    C38A C36A C37A C39A 3_667 . . 3_667 162.4(11) ?
    O6 C36A C37A C39A . . . 3_667 173.7(7) ?
    O6 C36A C37A C38A . . . 3_667 11.3(7) ?
    C39A C36A C37A C38A 3_667 . . 3_667 -162.4(11) ?
    C36A O6 C38A C36A . . . 3_667 179.999(10) ?
    C36A O6 C38A C37A 3_667 . . 3_667 -23.4(15) ?
    C36A O6 C38A C37A . . . 3_667 156.6(15) ?
    C36A O6 C38A C39A 3_667 . . . 0.7(5) ?
    C36A O6 C38A C39A . . . . -179.3(5) ?
    C36A C38A C39A C37A 3_667 . . 3_667 -161.3(11) ?
    O6 C38A C39A C37A . . . 3_667 -161.9(10) ?
    C37A C38A C39A C36A 3_667 . . 3_667 161.3(11) ?
    O6 C38A C39A C36A . . . 3_667 -0.6(5) ?
loop_
    _geom_hbond_atom_site_label_D
    _geom_hbond_atom_site_label_H
    _geom_hbond_atom_site_label_A
    _geom_hbond_site_symmetry_A
    _geom_hbond_distance_DH
    _geom_hbond_distance_HA
    _geom_hbond_distance_DA
    _geom_hbond_angle_DHA
    _geom_hbond_publ_flag
    N2 H2 O4 . 0.8700 2.1900 2.8184(13) 129.00 yes
    N2 H2 O5 . 0.8700 2.3200 2.8936(15) 124.00 yes
    C4 H4A N2 2_556 0.9300 2.6000 3.470(2) 156.00 yes
    N1 H1 Cg1 3_576 0.8713 2.66 3.4167(10) 146.00 yes
    C34 H34C Cg2 3_677 0.9600 2.70 3.5099(16) 143.00 yes
