# Supplementary material for: 2,4,6,8-Tetra­kis(2-methoxy­phen­yl)-3,7-diaza­bicyclo­[3.3.1]nonan-9-one diethyl ether hemisolvate
Source: Acta Crystallogr Sect E Struct Rep Online. 2009 Sep 19;65(Pt 10):o2486–7. doi: 10.1107/S1600536809036733 (PMC2970300; doi:10.1107/S1600536809036733)
Supplement: Supplementary file 2 [file e-65-o2486-Isup2.hkl]

# 
# h,k,l, Fc-squared, Fo-squared, sigma(Fo-squared) and status flag 
# 
data_I
_shelx_title ' s5_0m in P2(1)/c  (100K)' 
_shelx_refln_list_code          4 
_shelx_F_calc_maximum      317.79 
_exptl_crystal_F_000      1284.00 
_reflns_d_resolution_high  0.6622 
 
loop_ 
 _symmetry_equiv_pos_as_xyz 
 'x, y, z' 
 '-x, y+1/2, -z+1/2' 
 '-x, -y, -z' 
 'x, -y-1/2, z-1/2' 
 
_cell_length_a    13.5607 
_cell_length_b    13.7640 
_cell_length_c    20.3227 
_cell_angle_alpha  90.000 
_cell_angle_beta  123.143 
_cell_angle_gamma  90.000 
 
_shelx_F_squared_multiplier     1.000 
 
loop_ 
 _refln_index_h 
 _refln_index_k 
 _refln_index_l 
 _refln_F_squared_calc 
 _refln_F_squared_meas 
 _refln_F_squared_sigma 
 _refln_observed_status 
   2   0   0    12796.34    12762.62    128.05 o 
   3   0   0    12916.85    13469.29    173.29 o 
   4   0   0       95.47      106.40      4.21 o 
   5   0   0     3410.34     3923.87     40.71 o 
   6   0   0     2188.27     2655.87     30.82 o 
   7   0   0      341.67      324.49      8.95 o 
   8   0   0     1401.50     1263.35     25.89 o 
   9   0   0      379.24      348.05     11.85 o 
  10   0   0      444.32      427.93     17.10 o 
  11   0   0       20.36       18.58      5.92 o 
  12   0   0      242.85      175.90     12.40 o 
  13   0   0      244.40      254.06     19.85 o 
  14   0   0       27.01       16.98     10.02 o 
  15   0   0      469.05      458.74     35.27 o 
  16   0   0      149.43      164.74     37.01 o 
  17   0   0        0.19       11.96     22.64 o 
   1   1   0     7193.78     7566.12     69.87 o 
   2   1   0      830.95      883.67      8.88 o 
   3   1   0     2165.76     2189.03     19.68 o 
   4   1   0     1435.84     1535.44     15.03 o 
   5   1   0      361.41      389.16      5.91 o 
   6   1   0       38.52       55.14      2.85 o 
   7   1   0       71.50       87.20      3.70 o 
   8   1   0       42.76       53.72      4.09 o 
   9   1   0     1179.11     1151.26     15.91 o 
  10   1   0        5.16        1.35      2.90 o 
  11   1   0        7.48        1.49      3.10 o 
  12   1   0        3.01       -1.17      3.52 o 
  13   1   0      159.00      142.03     10.62 o 
  14   1   0       50.91       44.91      6.80 o 
  15   1   0       44.26       43.17      7.06 o 
  16   1   0       44.02       36.75      8.76 o 
  17   1   0       21.69       26.69      8.02 o 
   0   2   0      627.25      678.12      9.88 o 
   1   2   0     5108.90     5340.80     39.53 o 
   2   2   0     7650.08     7542.24     54.86 o 
   3   2   0     4128.54     4283.16     33.20 o 
   4   2   0       16.65       13.17      1.71 o 
   5   2   0     3406.34     3754.89     33.44 o 
   6   2   0       45.15       41.66      2.96 o 
   7   2   0       80.14       64.08      3.71 o 
   8   2   0       62.58       82.18      4.14 o 
   9   2   0     1798.94     1755.36     22.19 o 
  10   2   0      815.01      800.54     14.57 o 
  11   2   0      118.27      131.55      7.36 o 
  12   2   0        0.56       -0.89      3.40 o 
  13   2   0        0.22        6.69      4.29 o 
  14   2   0      451.30      493.70     16.11 o 
  15   2   0        0.00        7.93      5.34 o 
  16   2   0       22.64       28.30      6.93 o 
  17   2   0       16.82       17.22      5.82 o 
   1   3   0    19053.35    19888.20    149.65 o 
   2   3   0    13277.04    13512.50    111.26 o 
   3   3   0     6441.84     6467.38     48.55 o 
   4   3   0      825.85     1004.13     10.92 o 
   5   3   0     1653.33     1813.58     17.72 o 
   6   3   0     2689.43     2939.08     26.65 o 
   7   3   0        6.32       17.95      2.77 o 
   8   3   0      229.71      203.82      7.31 o 
   9   3   0     1014.66      908.91     14.82 o 
  10   3   0      321.05      325.38     10.76 o 
  11   3   0       71.76       79.22      7.06 o 
  12   3   0       68.99       69.81      8.01 o 
  13   3   0      213.75      187.03     11.83 o 
  14   3   0      390.80      427.86     17.30 o 
  15   3   0        1.04        2.57      5.48 o 
  16   3   0        0.20        8.26      5.61 o 
   0   4   0     5112.64     4685.10     49.96 o 
   1   4   0      648.54      762.74      7.86 o 
   2   4   0     7103.63     7093.27     49.56 o 
   3   4   0       95.54      108.76      4.45 o 
   4   4   0      135.32      107.39      3.25 o 
   5   4   0      368.53      402.20      7.85 o 
   6   4   0      707.15      686.53      9.90 o 
   7   4   0       82.48       87.79      4.46 o 
   8   4   0      664.16      649.33     11.63 o 
   9   4   0      118.86      103.17      6.12 o 
  10   4   0      209.08      177.92      7.72 o 
  11   4   0       84.71       70.33      8.11 o 
  12   4   0      570.69      504.84     17.16 o 
  13   4   0      170.16      180.44     11.74 o 
  14   4   0       76.63       62.21      8.51 o 
  15   4   0       31.78       15.92      8.80 o 
  16   4   0       17.00       19.29      6.25 o 
   1   5   0      786.74      867.91      9.85 o 
   2   5   0      976.18     1012.06      9.87 o 
   3   5   0       19.80       20.78      1.65 o 
   4   5   0        5.13       10.85      1.64 o 
   5   5   0     3014.34     3300.76     26.96 o 
   6   5   0      634.40      698.79     10.06 o 
   7   5   0       44.36       34.01      3.26 o 
   8   5   0       55.74       57.48      4.33 o 
   9   5   0      990.42      912.51     16.07 o 
  10   5   0      567.56      603.24     15.65 o 
  11   5   0        6.81        7.39      4.24 o 
  12   5   0      101.16      108.13      9.54 o 
  13   5   0       60.67       49.87      7.75 o 
  14   5   0       60.93       63.04      9.18 o 
  15   5   0      165.21      153.16     12.36 o 
  16   5   0        0.54        1.50      5.91 o 
   0   6   0     7243.14     7329.84     68.83 o 
   1   6   0       29.35       71.74      2.93 o 
   2   6   0     1005.77     1103.89     11.40 o 
   3   6   0     1871.89     2073.51     18.00 o 
   4   6   0       96.93       89.51      3.21 o 
   5   6   0       17.93        7.22      1.73 o 
   6   6   0       14.35        9.21      1.98 o 
   7   6   0      277.55      256.33      6.11 o 
   8   6   0       26.35       52.56      4.22 o 
   9   6   0       12.45       27.71      5.41 o 
  10   6   0      681.93      564.23     19.57 o 
  11   6   0        2.07       -2.56      4.27 o 
  12   6   0       15.35       10.02      5.02 o 
  13   6   0       44.88       35.89      7.25 o 
  14   6   0       34.89       20.32      6.53 o 
  15   6   0        0.02        2.75      4.77 o 
  16   6   0      239.51      256.48     14.33 o 
   1   7   0     1105.30     1322.74     13.62 o 
   2   7   0      703.16      850.07      9.96 o 
   3   7   0        0.21        2.38      1.35 o 
   4   7   0     1296.57     1304.33     13.49 o 
   5   7   0        0.11        0.83      1.68 o 
   6   7   0       44.52       50.83      3.25 o 
   7   7   0      398.09      344.32      8.60 o 
   8   7   0      462.50      432.42     12.63 o 
   9   7   0      372.15      303.23     12.24 o 
  10   7   0      146.34      144.58      9.69 o 
  11   7   0       19.28        7.59      5.27 o 
  12   7   0      101.30      113.92      9.00 o 
  13   7   0       14.75       16.50      5.30 o 
  14   7   0       75.67       86.33     13.77 o 
  15   7   0       11.72       17.59      5.55 o 
  16   7   0        3.27        6.42      4.86 o 
   0   8   0      614.11      634.92     10.69 o 
   1   8   0     1512.76     1528.89     13.57 o 
   2   8   0     1547.88     1687.94     18.19 o 
   3   8   0      147.09      139.80      3.81 o 
   4   8   0      206.45      239.71      5.23 o 
   5   8   0     1899.77     1951.66     19.89 o 
   6   8   0      208.16      191.44      6.29 o 
   7   8   0      738.88      657.65     13.89 o 
   8   8   0      303.09      286.15     10.54 o 
   9   8   0       10.77        0.44      3.87 o 
  10   8   0      147.53      181.64     10.97 o 
  11   8   0        0.32        3.75      4.82 o 
  12   8   0      138.03      134.13     12.45 o 
  13   8   0      204.84      235.01     12.55 o 
  14   8   0        1.67       -2.44      4.14 o 
  15   8   0       62.28       69.73      9.24 o 
   1   9   0      283.16      308.01      5.24 o 
   2   9   0     1169.31     1208.59     12.88 o 
   3   9   0       24.19       38.89      2.98 o 
   4   9   0     2356.60     2202.98     21.46 o 
   5   9   0       11.98       13.28      3.53 o 
   6   9   0     2111.77     2021.27     26.75 o 
   7   9   0       90.03       73.38      5.87 o 
   8   9   0      155.42      128.44      7.95 o 
   9   9   0        2.92       -0.76      3.33 o 
  10   9   0       10.01        8.05      5.78 o 
  11   9   0      348.71      329.04     14.53 o 
  12   9   0      158.34      126.98     13.40 o 
  13   9   0       48.84       45.18      7.15 o 
  14   9   0      360.45      345.80     15.45 o 
  15   9   0       62.24       67.40      8.25 o 
   0  10   0     2809.31     2911.24     33.02 o 
   1  10   0      269.13      258.66      5.07 o 
   2  10   0       36.36       33.48      2.58 o 
   3  10   0        2.94        3.75      2.49 o 
   4  10   0     1051.31     1036.35     16.93 o 
   5  10   0     1649.97     1696.26     26.48 o 
   6  10   0       53.43       38.40      4.81 o 
   7  10   0       59.93       57.71      6.06 o 
   8  10   0      396.22      353.81     12.34 o 
   9  10   0       65.53       82.63      7.67 o 
  10  10   0       21.64       12.92      5.59 o 
  11  10   0        8.02        3.14      5.09 o 
  12  10   0      313.41      325.07     15.64 o 
  13  10   0       62.61       61.16      9.23 o 
  14  10   0       66.78       56.59      7.67 o 
  15  10   0       80.44      101.93     10.45 o 
   1  11   0      175.13      164.64      5.99 o 
   2  11   0       38.13       33.18      3.75 o 
   3  11   0       40.67       57.11      5.06 o 
   4  11   0      740.52      708.48     14.14 o 
   5  11   0      569.51      568.90     13.13 o 
   6  11   0      143.45      143.51      8.73 o 
   7  11   0      314.41      261.20     10.71 o 
   8  11   0        3.39        4.97      3.88 o 
   9  11   0      392.08      418.20     22.84 o 
  10  11   0       13.04       17.59      5.84 o 
  11  11   0      318.54      335.98     15.54 o 
  12  11   0      126.56      126.70     11.31 o 
  13  11   0      101.11      124.12     19.36 o 
  14  11   0        2.47        3.36      4.78 o 
   0  12   0       66.33       33.92      7.68 o 
   1  12   0      171.37      193.63      9.67 o 
   2  12   0        7.28       10.85      3.41 o 
   3  12   0      668.52      683.21     18.69 o 
   4  12   0       64.34       57.86      5.43 o 
   5  12   0      444.04      451.76     13.63 o 
   6  12   0      281.23      225.80     11.96 o 
   7  12   0       83.67       70.93      7.00 o 
   8  12   0       21.86       21.52      5.18 o 
   9  12   0      191.91      190.30     10.67 o 
  10  12   0      241.07      254.88     13.76 o 
  11  12   0       66.35       63.26      8.91 o 
  12  12   0       30.85       38.86      7.94 o 
  13  12   0       52.14       75.52      9.68 o 
  14  12   0       89.56      117.57     23.51 o 
   1  13   0      794.42      810.74     19.91 o 
   2  13   0      203.27      214.20     10.77 o 
   3  13   0       59.06       70.50      6.48 o 
   4  13   0       57.07       54.67      6.22 o 
   5  13   0        3.82        6.34      4.33 o 
   6  13   0      368.30      355.12     12.51 o 
   7  13   0        2.82        4.47      4.25 o 
   8  13   0      362.25      331.51     12.82 o 
   9  13   0        2.75        1.98      4.52 o 
  10  13   0        7.10       13.27      5.82 o 
  11  13   0       16.34       16.03      6.25 o 
  12  13   0        3.44       -5.24      9.45 o 
  13  13   0       40.14       48.76     13.55 o 
   0  14   0     1127.60     1150.25     76.64 o 
   1  14   0       72.54       88.54      8.48 o 
   2  14   0      113.34      122.45      9.01 o 
   3  14   0      463.02      424.89     29.67 o 
   4  14   0      216.28      216.62     10.24 o 
   5  14   0        7.89        6.63      4.51 o 
   6  14   0       98.00       78.72      7.74 o 
   7  14   0       88.25       81.63      7.86 o 
   8  14   0      124.74      152.72     10.11 o 
   9  14   0      118.27      112.06     10.98 o 
  10  14   0       29.86       36.41      7.62 o 
  11  14   0       73.72       78.91     11.50 o 
  12  14   0        6.40       -3.48     16.01 o 
   1  15   0       15.94        6.33      7.67 o 
   2  15   0      673.00      701.87     20.02 o 
   3  15   0       26.75       37.86      7.16 o 
   4  15   0       35.96       33.40      6.80 o 
   5  15   0        7.38       -1.63      4.82 o 
   6  15   0      113.91      111.67      8.71 o 
   7  15   0        1.63       -4.04      4.49 o 
   8  15   0      164.17      181.01     11.09 o 
   9  15   0        1.13       -0.13      5.73 o 
  10  15   0      255.98      225.80     16.55 o 
  11  15   0      146.80      167.13     20.30 o 
   0  16   0      174.08      190.38     20.03 o 
   1  16   0      750.87      768.85     21.65 o 
   2  16   0       39.63       32.80      7.01 o 
   3  16   0      180.43      170.29     11.69 o 
   4  16   0       19.75       29.81      6.83 o 
   5  16   0      201.38      208.32     15.96 o 
   6  16   0       26.04       22.91      6.83 o 
   7  16   0       24.91       15.73      6.70 o 
   8  16   0       13.49        5.27      6.35 o 
   9  16   0      193.55      195.00     19.13 o 
  10  16   0       39.17       55.29      9.93 o 
   1  17   0      538.86      598.79     20.02 o 
   2  17   0       39.54       31.30      9.41 o 
   3  17   0        0.38       -0.83      6.16 o 
   4  17   0        3.18        6.24      7.29 o 
   5  17   0       98.26      122.25     13.05 o 
   6  17   0        2.45       -2.22      6.32 o 
   7  17   0       35.89       32.75      8.87 o 
   8  17   0       80.22       97.02     12.73 o 
   9  17   0       10.14        6.21      6.32 o 
   0  18   0      951.61     1075.83     39.69 o 
   1  18   0      247.80      240.94     14.43 o 
   2  18   0       33.29       44.19      9.78 o 
   3  18   0       59.75       42.27      9.68 o 
   4  18   0       36.90       25.11      8.85 o 
   5  18   0        4.27       -6.30      6.30 o 
   6  18   0       48.84       54.16     10.84 o 
   7  18   0       36.61       47.54     10.11 o 
   8  18   0       45.42       40.29      9.96 o 
   1  19   0      215.43      235.14     21.19 o 
   2  19   0       34.53       40.80      9.47 o 
   3  19   0        1.29       17.67      9.02 o 
   4  19   0       46.27       69.31     11.40 o 
   5  19   0       45.80       49.38     10.84 o 
   6  19   0        0.72        9.49      7.13 o 
   0  20   0        2.43        5.23     13.06 o 
   1  20   0      113.97      111.93     17.11 o 
   2  20   0       34.85       49.05     13.93 o 
   3  20   0       18.71       18.02     20.03 o 
   4  20   0        0.89      -11.76     11.76 o 
 -17   1   1       56.50       63.23     12.85 o 
 -16   1   1       10.21        6.99      5.28 o 
 -15   1   1        0.32        0.21      4.59 o 
 -14   1   1        9.56       15.46      4.90 o 
 -13   1   1       38.67       35.85      5.88 o 
 -12   1   1        0.65        8.39      4.03 o 
 -11   1   1     1519.16     1378.82     23.45 o 
 -10   1   1       23.96       18.97      3.48 o 
  -9   1   1        1.82        4.71      2.47 o 
  -8   1   1      103.78      140.28      4.85 o 
  -7   1   1      208.49      213.54      5.05 o 
  -6   1   1     1221.24     1286.65     12.78 o 
  -5   1   1       94.35       60.12      2.48 o 
  -4   1   1     3590.89     3772.20     28.20 o 
  -3   1   1     2251.37     2230.42     19.68 o 
  -2   1   1     6044.28     6239.00     57.04 o 
  -1   1   1    26945.63    26450.08    279.64 o 
   1   1   1      416.86      434.70      4.56 o 
   2   1   1      796.44      904.80     11.28 o 
   3   1   1        6.92        4.00      1.11 o 
   4   1   1     1309.62     1286.48     13.23 o 
   5   1   1     2908.05     3074.74     23.89 o 
   6   1   1      861.78      936.50     10.78 o 
   7   1   1       24.46       24.30      2.67 o 
   8   1   1      120.49      113.41      5.13 o 
   9   1   1     3503.16     3387.10     33.03 o 
  10   1   1      636.53      623.89     12.10 o 
  11   1   1       41.64       40.66      5.13 o 
  12   1   1       35.95       21.55      4.58 o 
  13   1   1      148.54      140.72      9.46 o 
  14   1   1       26.93       21.34      5.90 o 
  15   1   1       10.66        7.18      5.14 o 
  16   1   1       29.69       29.10      8.01 o 
 -17   2   1       91.65      112.22     13.70 o 
 -16   2   1        8.35        7.28      5.76 o 
 -15   2   1        0.07        1.01      4.59 o 
 -14   2   1       33.35       29.37      5.86 o 
 -13   2   1        0.35        5.20      4.13 o 
 -12   2   1        0.54        0.42      3.42 o 
 -11   2   1       16.99       21.72      4.75 o 
 -10   2   1     3488.34     3290.19     35.03 o 
  -9   2   1     1364.49     1379.83     19.94 o 
  -8   2   1      370.30      403.40      8.25 o 
  -7   2   1       87.02       67.11      3.41 o 
  -6   2   1     1490.57     1757.66     19.25 o 
  -5   2   1     1789.20     1727.77     36.02 o 
  -4   2   1      416.57      480.39      7.08 o 
  -3   2   1        8.93        9.43      1.36 o 
  -2   2   1     3056.78     2818.47     22.03 o 
  -1   2   1      312.42      257.73      3.46 o 
   0   2   1      203.60      226.43      3.25 o 
   1   2   1     2859.46     2773.43     25.09 o 
   2   2   1      489.61      479.69      5.90 o 
   3   2   1     3379.46     3482.72     29.83 o 
   4   2   1     1057.50     1212.93     14.03 o 
   5   2   1       14.43       16.79      2.23 o 
   6   2   1        0.04       -0.42      1.48 o 
   7   2   1      846.71      870.45     12.41 o 
   8   2   1      470.37      420.99     12.07 o 
   9   2   1     2922.53     2776.23     28.66 o 
  10   2   1     1731.42     1669.53     24.38 o 
  11   2   1       74.17       68.49      9.31 o 
  12   2   1        7.53        9.84      4.39 o 
  13   2   1       11.87        7.11      4.37 o 
  14   2   1       38.64       36.85      7.33 o 
  15   2   1      158.84      145.80     12.70 o 
  16   2   1       39.47       41.26      8.77 o 
 -17   3   1      153.12      170.65     15.07 o 
 -16   3   1       89.78       85.91     10.97 o 
 -15   3   1        1.53        5.53      5.24 o 
 -14   3   1       11.15       11.75      9.43 o 
 -13   3   1       42.07       32.87      5.38 o 
 -12   3   1      415.67      376.79     21.46 o 
 -11   3   1     1235.30     1125.77     21.56 o 
 -10   3   1     1126.36     1052.01     26.74 o 
  -9   3   1      164.32      175.11      7.36 o 
  -8   3   1      287.10      302.15      7.15 o 
  -7   3   1      131.02      115.45      6.81 o 
  -6   3   1     3172.47     3232.11     36.13 o 
  -5   3   1     1576.13     1717.08     16.91 o 
  -4   3   1       22.87       37.84      3.13 o 
  -3   3   1      620.67      552.75      7.42 o 
  -2   3   1     5708.46     5898.06     41.41 o 
  -1   3   1    19087.82    18711.26    164.59 o 
   0   3   1     7110.44     7975.71     81.69 o 
   1   3   1     7650.56     7888.44     59.35 o 
   2   3   1     2079.97     2223.39     17.55 o 
   3   3   1       53.73       58.48      2.50 o 
   4   3   1      171.64      233.87      4.75 o 
   5   3   1      179.12      226.34      5.25 o 
   6   3   1      216.52      246.40      5.96 o 
   7   3   1     1541.21     1488.59     20.30 o 
   8   3   1       45.40       57.02      4.80 o 
   9   3   1     1631.68     1502.35     20.42 o 
  10   3   1       38.61       33.43      4.58 o 
  11   3   1        5.21        3.95      3.53 o 
  12   3   1       26.22       26.92      5.24 o 
  13   3   1       98.27       77.28      8.89 o 
  14   3   1        3.39       -4.16      4.40 o 
  15   3   1        0.70        0.83      5.10 o 
  16   3   1       22.86       34.10      6.92 o 
 -17   4   1      213.43      244.73     15.63 o 
 -16   4   1        0.51       12.69      5.91 o 
 -15   4   1       56.66       57.28      9.00 o 
 -14   4   1        6.26        6.25      4.89 o 
 -13   4   1      165.73      169.83     11.26 o 
 -12   4   1        0.47       -0.53      3.55 o 
 -11   4   1      144.68      150.53      7.63 o 
 -10   4   1       38.05       61.64      7.21 o 
  -9   4   1     2762.21     2733.17     32.23 o 
  -8   4   1       19.23       41.27      3.82 o 
  -7   4   1      150.89      184.23      5.79 o 
  -6   4   1     1234.30     1303.21     13.87 o 
  -5   4   1     2175.30     2418.68     22.73 o 
  -4   4   1      173.29      181.75      3.90 o 
  -3   4   1     6035.81     6088.23     46.19 o 
  -2   4   1       53.28       68.62      2.31 o 
  -1   4   1      373.06      352.43      5.07 o 
   0   4   1     2606.24     2927.89     26.65 o 
   1   4   1     3019.01     3240.38     27.64 o 
   2   4   1     4144.04     4445.21     36.94 o 
   3   4   1        1.25        2.08      1.21 o 
   4   4   1     3974.78     4236.34     30.74 o 
   5   4   1      159.35      129.30      5.06 o 
   6   4   1        1.81       20.33      2.62 o 
   7   4   1      454.12      486.26      9.45 o 
   8   4   1       86.06       89.17      4.96 o 
   9   4   1     1091.99     1018.25     16.14 o 
  10   4   1       82.40       57.60      5.45 o 
  11   4   1      121.11      113.78      9.80 o 
  12   4   1       63.26       80.74      8.78 o 
  13   4   1       11.48       12.20      5.52 o 
  14   4   1       55.39       54.26      7.83 o 
  15   4   1      201.11      235.62     14.90 o 
  16   4   1        0.44        5.96      5.32 o 
 -16   5   1      140.83      117.41     11.61 o 
 -15   5   1        7.61        7.95      5.71 o 
 -14   5   1        7.58        5.83      4.95 o 
 -13   5   1       10.22        9.81      5.10 o 
 -12   5   1        0.11        6.39      4.54 o 
 -11   5   1       22.96       22.43      5.37 o 
 -10   5   1       33.14       28.30      4.62 o 
  -9   5   1      145.68      160.80      7.68 o 
  -8   5   1     1161.71     1054.73     15.16 o 
  -7   5   1      465.49      451.89      8.36 o 
  -6   5   1        9.39       19.29      2.22 o 
  -5   5   1      499.06      526.34      7.04 o 
  -4   5   1      173.07      242.84      4.76 o 
  -3   5   1     3997.30     4171.67     31.39 o 
  -2   5   1     3057.34     3072.62     25.07 o 
  -1   5   1     1069.32     1043.12     11.21 o 
   0   5   1      491.30      389.95      5.24 o 
   1   5   1       16.03       25.19      1.77 o 
   2   5   1       46.29       49.54      1.89 o 
   3   5   1        0.07        8.56      1.40 o 
   4   5   1     5838.96     6345.30     46.78 o 
   5   5   1       39.98       25.85      2.11 o 
   6   5   1       56.72       61.75      3.66 o 
   7   5   1     1140.64     1148.90     15.51 o 
   8   5   1        5.23        7.71      2.96 o 
   9   5   1      376.20      350.98     12.44 o 
  10   5   1      185.95      174.13     10.34 o 
  11   5   1      276.20      306.61     13.38 o 
  12   5   1       29.92       36.23      6.73 o 
  13   5   1       67.78       63.10      8.69 o 
  14   5   1       25.52       20.14      8.77 o 
  15   5   1        0.39        2.34      8.50 o 
  16   5   1       12.14        7.60      7.42 o 
 -16   6   1        5.94        8.82      4.74 o 
 -15   6   1        1.66        4.81      5.06 o 
 -14   6   1        5.35       11.55      5.65 o 
 -13   6   1       17.64       11.93      5.26 o 
 -12   6   1      100.33       99.38      9.18 o 
 -11   6   1      184.53      179.09     10.77 o 
 -10   6   1     1069.55      965.38     25.77 o 
  -9   6   1      425.26      432.57     12.26 o 
  -8   6   1      747.14      706.93     10.72 o 
  -7   6   1       26.63       35.35      2.98 o 
  -6   6   1      473.24      557.46      8.30 o 
  -5   6   1     1471.80     1461.74     14.11 o 
  -4   6   1     2232.53     2004.49     16.85 o 
  -3   6   1     8929.66     9410.28     69.95 o 
  -2   6   1       80.18      100.80      3.39 o 
  -1   6   1      226.55      301.81      6.25 o 
   0   6   1        5.52       10.50      1.33 o 
   1   6   1     1286.91     1210.78     11.94 o 
   2   6   1      921.05      976.47     10.37 o 
   3   6   1     1169.30     1362.09     13.75 o 
   4   6   1        6.99       15.81      1.90 o 
   5   6   1      466.96      501.40      7.31 o 
   6   6   1      290.50      273.82      5.92 o 
   7   6   1        4.29       -0.63      2.45 o 
   8   6   1      396.05      374.22     10.18 o 
   9   6   1       14.51       13.03      6.67 o 
  10   6   1        0.43        5.48      6.63 o 
  11   6   1       17.40       23.25      5.78 o 
  12   6   1       15.02       11.82      5.29 o 
  13   6   1        7.36        6.43      5.28 o 
  14   6   1      196.37      196.95     12.41 o 
  15   6   1      104.45       99.27      9.69 o 
  16   6   1      143.48      155.81     11.63 o 
 -16   7   1      101.69      107.60      9.91 o 
 -15   7   1      118.47      122.93     10.38 o 
 -14   7   1      148.43      163.82     12.36 o 
 -13   7   1       11.55        1.51      4.55 o 
 -12   7   1       61.85       52.72      6.64 o 
 -11   7   1        3.13        0.07      4.08 o 
 -10   7   1      229.34      213.97     11.01 o 
  -9   7   1      635.31      631.88     17.07 o 
  -8   7   1        0.06        1.31      2.61 o 
  -7   7   1       30.92       39.19      3.36 o 
  -6   7   1      813.65      902.97     11.07 o 
  -5   7   1       15.45       11.54      1.86 o 
  -4   7   1      169.46      179.48      4.03 o 
  -3   7   1     1656.80     1745.81     16.07 o 
  -2   7   1     1201.94     1298.16     16.19 o 
  -1   7   1     2962.03     3154.91     24.75 o 
   0   7   1      207.96      242.84      4.07 o 
   1   7   1      236.60      282.34      4.67 o 
   2   7   1      120.78      135.57      3.87 o 
   3   7   1        9.14        8.45      1.81 o 
   4   7   1      305.37      291.48      5.61 o 
   5   7   1       78.30       99.58      3.86 o 
   6   7   1        2.52        0.89      1.94 o 
   7   7   1       71.17       78.39      7.57 o 
   8   7   1      752.49      706.51     18.15 o 
   9   7   1       91.07       76.85      7.68 o 
  10   7   1        0.38        6.45      4.35 o 
  11   7   1      186.22      196.41     11.92 o 
  12   7   1      133.47      144.49     10.02 o 
  13   7   1      213.61      208.79     12.11 o 
  14   7   1      101.35       90.52      9.38 o 
  15   7   1       94.96      107.45      9.81 o 
 -16   8   1        9.00       18.81      7.35 o 
 -15   8   1      106.39      124.47     18.29 o 
 -14   8   1       19.54       20.49      5.90 o 
 -13   8   1       24.38       35.91      6.32 o 
 -12   8   1        3.36        6.68      4.71 o 
 -11   8   1       27.10       37.97      6.46 o 
 -10   8   1      106.80       94.14      8.45 o 
  -9   8   1      753.11      722.64     16.88 o 
  -8   8   1       15.07       10.63      3.75 o 
  -7   8   1      986.36      995.63     15.50 o 
  -6   8   1      476.69      490.82      8.78 o 
  -5   8   1        4.54        2.09      2.27 o 
  -4   8   1      200.00      189.41      4.42 o 
  -3   8   1     1377.02     1434.08     14.39 o 
  -2   8   1        1.01       10.51      1.63 o 
  -1   8   1        0.27        1.07      1.31 o 
   0   8   1     3244.54     3480.83     25.95 o 
   1   8   1      187.20      149.94      3.65 o 
   2   8   1        1.34        6.67      1.47 o 
   3   8   1      553.78      675.51     12.08 o 
   4   8   1        9.00       19.64      1.88 o 
   5   8   1      587.26      537.38      9.60 o 
   6   8   1      114.45      150.45      7.89 o 
   7   8   1       11.99       20.29      4.20 o 
   8   8   1      683.75      622.95     17.38 o 
   9   8   1      244.74      254.98     11.92 o 
  10   8   1        2.54        3.96      4.65 o 
  11   8   1       51.92       36.54      7.01 o 
  12   8   1      439.47      495.56     16.46 o 
  13   8   1       17.50       11.78      5.02 o 
  14   8   1       56.18       63.58      8.29 o 
  15   8   1        0.08        2.19      4.54 o 
 -15   9   1       54.44       53.20      8.00 o 
 -14   9   1      132.08      158.19     11.34 o 
 -13   9   1      105.64      120.98      9.93 o 
 -12   9   1        1.03        6.72      5.28 o 
 -11   9   1       37.20       29.93      6.32 o 
 -10   9   1      136.61      122.71      9.36 o 
  -9   9   1        5.43        4.19      3.52 o 
  -8   9   1      193.05      205.91      9.38 o 
  -7   9   1      520.54      520.94     12.43 o 
  -6   9   1       69.85       69.52      5.33 o 
  -5   9   1     1763.39     1773.12     20.82 o 
  -4   9   1      443.24      452.74      8.32 o 
  -3   9   1      562.29      591.55      8.93 o 
  -2   9   1     1421.85     1493.60     13.90 o 
  -1   9   1       41.49       38.33      2.32 o 
   0   9   1        0.00        2.93      1.38 o 
   1   9   1       47.38       45.47      2.53 o 
   2   9   1     1325.28     1461.69     14.42 o 
   3   9   1       45.26       61.45      4.29 o 
   4   9   1       85.51       72.12      5.13 o 
   5   9   1       18.02       13.32      3.65 o 
   6   9   1      381.08      308.03      9.69 o 
   7   9   1        0.65       -2.95      3.20 o 
   8   9   1      898.81      820.14     20.55 o 
   9   9   1      110.59      104.35      9.55 o 
  10   9   1        2.94        6.54      4.27 o 
  11   9   1      125.81      154.71     11.35 o 
  12   9   1      533.66      519.38     19.21 o 
  13   9   1      113.30      125.05     10.32 o 
  14   9   1      205.36      206.21     12.92 o 
  15   9   1      296.11      294.87     15.27 o 
 -15  10   1      127.95      129.72     12.73 o 
 -14  10   1        2.65       11.84      5.12 o 
 -13  10   1       16.62        8.60      6.07 o 
 -12  10   1      137.08      148.10     11.68 o 
 -11  10   1       83.54       85.13      9.18 o 
 -10  10   1       43.61       53.08     10.55 o 
  -9  10   1        9.26       -0.43      3.70 o 
  -8  10   1       99.04      102.97      7.68 o 
  -7  10   1      191.68      157.00      7.64 o 
  -6  10   1        0.03       -2.74      2.74 o 
  -5  10   1       32.98       28.43      4.44 o 
  -4  10   1      162.09      165.48      7.00 o 
  -3  10   1      332.78      319.66      8.72 o 
  -2  10   1      739.51      856.22     11.69 o 
  -1  10   1       18.69       17.07      2.44 o 
   0  10   1     1494.73     1542.39     14.48 o 
   1  10   1      402.10      361.74      6.25 o 
   2  10   1      323.06      353.14      8.34 o 
   3  10   1     1274.25     1233.56     18.54 o 
   4  10   1      120.17      104.45      6.08 o 
   5  10   1     1129.30     1071.00     18.12 o 
   6  10   1      288.01      272.39      9.67 o 
   7  10   1      348.56      350.94     11.91 o 
   8  10   1        0.29       -0.71      3.78 o 
   9  10   1        6.01       12.03      5.09 o 
  10  10   1      490.58      487.84     17.55 o 
  11  10   1       52.40       60.62      8.22 o 
  12  10   1       16.58       38.90      7.53 o 
  13  10   1       16.33       18.93      5.79 o 
  14  10   1      240.03      283.63     22.30 o 
 -14  11   1      275.62      303.95     16.57 o 
 -13  11   1       31.05       34.87      7.67 o 
 -12  11   1       15.40       10.88      5.97 o 
 -11  11   1       74.40       72.09     10.06 o 
 -10  11   1      250.00      249.52     15.55 o 
  -9  11   1       14.27       21.37      4.98 o 
  -8  11   1      497.23      503.44     14.59 o 
  -7  11   1       24.37       14.24      4.27 o 
  -6  11   1      510.66      422.07     11.47 o 
  -5  11   1      940.29      917.20     16.57 o 
  -4  11   1        4.86        7.32      3.43 o 
  -3  11   1        0.72        6.45      2.59 o 
  -2  11   1      176.07      161.13      5.97 o 
  -1  11   1      300.84      282.97      7.24 o 
   0  11   1       47.98       71.99      4.28 o 
   1  11   1       47.73       45.79      3.91 o 
   2  11   1      836.78      844.88     13.74 o 
   3  11   1      116.54      113.67      6.82 o 
   4  11   1     1107.35     1007.68     17.47 o 
   5  11   1      388.40      392.67     11.06 o 
   6  11   1     1376.54     1204.57     22.34 o 
   7  11   1      412.66      350.36     12.13 o 
   8  11   1      244.15      247.64     11.61 o 
   9  11   1      110.63       90.33     10.11 o 
  10  11   1      242.54      259.15     19.61 o 
  11  11   1       89.29       86.20     18.98 o 
  12  11   1       78.46      100.02     10.61 o 
  13  11   1       91.64      106.23     11.29 o 
  14  11   1      273.95      283.45     14.94 o 
 -14  12   1      117.01      104.29     13.91 o 
 -13  12   1       21.20       39.05      9.83 o 
 -12  12   1       32.53       31.67      7.36 o 
 -11  12   1       58.79       77.18     17.72 o 
 -10  12   1       57.05       57.22      7.24 o 
  -9  12   1       13.46        7.34      5.09 o 
  -8  12   1      661.55      642.35     16.97 o 
  -7  12   1      842.30      749.96     17.74 o 
  -6  12   1      197.51      199.59      8.66 o 
  -5  12   1     1081.16     1040.74     18.62 o 
  -4  12   1      891.13      822.76     15.66 o 
  -3  12   1      195.14      219.62      8.08 o 
  -2  12   1      136.80      123.55      7.08 o 
  -1  12   1       72.23       81.57      9.18 o 
   0  12   1      299.49      293.56     11.43 o 
   1  12   1     1061.95     1079.17     17.35 o 
   2  12   1        9.94        6.57      3.47 o 
   3  12   1      263.98      249.35      8.75 o 
   4  12   1       42.90       37.45      4.93 o 
   5  12   1       48.94       45.52      5.30 o 
   6  12   1       54.83       35.72      5.76 o 
   7  12   1        4.37        0.16      4.46 o 
   8  12   1        0.58       -1.64      4.19 o 
   9  12   1       93.07       96.51     10.89 o 
  10  12   1       13.33        2.12      6.91 o 
  11  12   1      495.72      428.63     17.83 o 
  12  12   1        0.12        9.07      6.02 o 
  13  12   1        6.20        1.91      6.24 o 
 -13  13   1       79.18      106.68     12.90 o 
 -12  13   1        5.83       14.49      7.45 o 
 -11  13   1        0.96        3.73      6.43 o 
 -10  13   1       57.38       64.38      7.70 o 
  -9  13   1       47.39       24.22      5.74 o 
  -8  13   1      321.64      301.68     12.21 o 
  -7  13   1       23.19       10.32      4.49 o 
  -6  13   1        0.64        5.28      4.04 o 
  -5  13   1       99.41       99.74      7.52 o 
  -4  13   1      105.81      116.60      7.67 o 
  -3  13   1      139.59      148.96      8.10 o 
  -2  13   1       94.79       93.14     11.82 o 
  -1  13   1      759.63      645.92     17.40 o 
   0  13   1       41.30       47.21      6.51 o 
   1  13   1      835.10      796.38     19.58 o 
   2  13   1      234.88      217.56      9.56 o 
   3  13   1      590.81      590.92     14.98 o 
   4  13   1      119.38      130.48      8.23 o 
   5  13   1      258.84      228.19     10.55 o 
   6  13   1      494.79      495.53     14.86 o 
   7  13   1       34.09       28.37      5.62 o 
   8  13   1      202.36      193.64     10.81 o 
   9  13   1       15.68       21.70      5.58 o 
  10  13   1        2.35        2.89      6.79 o 
  11  13   1       53.02       41.73      8.04 o 
  12  13   1        2.18        6.82      5.64 o 
  13  13   1        9.58        0.00     12.19 o 
 -13  14   1       58.93       53.46     16.30 o 
 -12  14   1       18.44       19.51      8.14 o 
 -11  14   1       31.09       48.83     18.25 o 
 -10  14   1      109.96      115.62     11.00 o 
  -9  14   1      264.95      243.09     14.01 o 
  -8  14   1       20.77        7.67      4.76 o 
  -7  14   1       85.04       89.05      8.47 o 
  -6  14   1        0.75        1.61      4.13 o 
  -5  14   1       22.14       16.37      4.84 o 
  -4  14   1      170.14      170.32     10.63 o 
  -3  14   1      920.43      911.81     22.08 o 
  -2  14   1      279.08      230.09     11.72 o 
  -1  14   1      195.17      214.31     11.21 o 
   0  14   1      926.51      832.48     20.79 o 
   1  14   1     1245.71     1190.13     25.69 o 
   2  14   1      139.16      138.31      9.76 o 
   3  14   1      257.71      241.43     10.56 o 
   4  14   1        5.22        3.60      4.07 o 
   5  14   1      438.70      434.32     14.15 o 
   6  14   1       54.64       43.33      6.34 o 
   7  14   1      582.65      573.90     16.90 o 
   8  14   1      571.89      579.93     17.58 o 
   9  14   1        4.70        5.48      5.30 o 
  10  14   1      153.77      156.10     17.66 o 
  11  14   1       51.31       67.16      9.16 o 
  12  14   1        4.42        5.41      7.15 o 
 -12  15   1       26.06       42.19     11.18 o 
 -11  15   1       20.37       41.91     11.93 o 
 -10  15   1       58.72       61.97      9.38 o 
  -9  15   1       18.84       24.23      9.60 o 
  -8  15   1       31.82       17.12     10.02 o 
  -7  15   1       20.25       13.50      6.49 o 
  -6  15   1       50.98       48.06      6.75 o 
  -5  15   1       39.17       32.52      7.16 o 
  -4  15   1      328.51      348.36     14.32 o 
  -3  15   1       22.23       17.52      5.78 o 
  -2  15   1      166.61      177.85     11.07 o 
  -1  15   1       98.99      120.71      9.79 o 
   0  15   1       15.24       11.89      5.46 o 
   1  15   1       80.98       93.06      8.89 o 
   2  15   1       73.97       77.36      8.84 o 
   3  15   1       90.50      112.04     13.74 o 
   4  15   1        2.28        7.74      5.31 o 
   5  15   1        0.09       -4.18      4.18 o 
   6  15   1        3.18        0.10      4.58 o 
   7  15   1        0.41       -5.39      5.39 o 
   8  15   1       86.26      107.21      9.48 o 
   9  15   1        0.80       16.00      5.84 o 
  10  15   1      163.70      181.06     15.72 o 
  11  15   1        7.00       12.29      8.34 o 
 -11  16   1       66.44       93.81     12.49 o 
 -10  16   1        7.01       -8.42      8.42 o 
  -9  16   1      186.11      204.22     14.04 o 
  -8  16   1      232.80      240.44     14.32 o 
  -7  16   1        6.44       -3.43      6.78 o 
  -6  16   1       29.67       28.24      8.37 o 
  -5  16   1      277.06      350.92     18.21 o 
  -4  16   1      201.59      205.71     12.39 o 
  -3  16   1      140.01      160.48     11.21 o 
  -2  16   1      937.34      937.22     37.13 o 
  -1  16   1        1.46       -0.92      5.28 o 
   0  16   1      404.50      365.71     15.09 o 
   1  16   1      218.72      237.03     13.05 o 
   2  16   1       45.59       56.97     11.69 o 
   3  16   1      343.51      328.03     14.67 o 
   4  16   1      147.27      157.02     11.53 o 
   5  16   1       18.15       20.23      6.36 o 
   6  16   1       32.40       33.08      6.68 o 
   7  16   1        0.78        4.22      4.93 o 
   8  16   1       22.18       25.61      7.75 o 
   9  16   1      823.88      862.89     33.06 o 
  10  16   1      258.24      280.04     19.09 o 
 -10  17   1        0.69       -4.38      8.55 o 
  -9  17   1       12.25       24.70      8.43 o 
  -8  17   1        0.15        7.23      6.90 o 
  -7  17   1       94.82       89.26     18.58 o 
  -6  17   1       83.17       77.85     17.94 o 
  -5  17   1       20.29        5.74      7.51 o 
  -4  17   1       27.61       27.38      8.52 o 
  -3  17   1       58.16       69.15     23.89 o 
  -2  17   1      942.20      863.83     28.76 o 
  -1  17   1        6.75        8.05      6.30 o 
   0  17   1      503.35      524.89     32.81 o 
   1  17   1      349.76      361.19     15.78 o 
   2  17   1        1.17        2.25      5.64 o 
   3  17   1       10.12       17.11      6.51 o 
   4  17   1      341.05      342.36     15.85 o 
   5  17   1        4.37        5.55      5.82 o 
   6  17   1       72.86       71.98     11.34 o 
   7  17   1       83.84       89.29     14.68 o 
   8  17   1       82.56       76.43     11.54 o 
   9  17   1       85.86      101.67     11.24 o 
  -8  18   1       24.48       21.91      9.27 o 
  -7  18   1        6.59        6.45      7.51 o 
  -6  18   1        1.03       -6.21      6.21 o 
  -5  18   1      158.44      179.17     15.52 o 
  -4  18   1      135.57      136.71     13.84 o 
  -3  18   1        2.00        6.10      6.83 o 
  -2  18   1        8.97      -11.41     11.41 o 
  -1  18   1        9.06        8.26     10.77 o 
   0  18   1       18.35       14.09      7.92 o 
   1  18   1        0.97        0.52     10.31 o 
   2  18   1       12.49       10.14      7.04 o 
   3  18   1      213.87      233.31     22.00 o 
   4  18   1       19.75       26.58      8.87 o 
   5  18   1       12.74       21.10      8.71 o 
   6  18   1        0.05        4.37      7.00 o 
   7  18   1       11.74       -0.44      7.08 o 
   8  18   1       18.04       24.50      8.58 o 
  -7  19   1       75.11       69.27     11.91 o 
  -6  19   1       48.73       50.05     16.31 o 
  -5  19   1       66.73       76.82     12.44 o 
  -4  19   1        0.48       -6.78      6.78 o 
  -3  19   1       19.02        6.88      8.20 o 
  -2  19   1       10.94       22.37     10.12 o 
  -1  19   1        1.96        9.51      9.46 o 
   0  19   1        2.67       12.09      7.96 o 
   1  19   1      141.25      151.16     18.16 o 
   2  19   1       42.47       43.54     12.00 o 
   3  19   1       37.54       16.57     10.15 o 
   4  19   1        4.08        6.24      7.40 o 
   5  19   1        3.04        8.23      8.07 o 
   6  19   1       20.63       27.37     11.61 o 
  -4  20   1       36.49       52.58     11.09 o 
  -3  20   1       22.62       12.57     13.05 o 
  -2  20   1       18.70       23.03     11.03 o 
  -1  20   1       53.99       27.70     11.28 o 
   0  20   1      266.93      284.59     28.74 o 
   1  20   1      137.67      155.81     19.06 o 
   2  20   1        0.55       -6.83      7.93 o 
   3  20   1       53.40       54.68     16.98 o 
   4  20   1       33.96       13.93     11.08 o 
 -17   0   2        0.58        8.74      8.54 o 
 -16   0   2      460.96      491.90     27.01 o 
 -15   0   2      390.05      389.47     23.95 o 
 -14   0   2        3.42       -1.99      6.27 o 
 -13   0   2      148.41      125.09     11.22 o 
 -12   0   2      252.75      269.80     18.23 o 
 -11   0   2       51.08       31.01      5.31 o 
 -10   0   2     1925.49     1863.28     30.77 o 
  -9   0   2     2059.28     1994.22     30.87 o 
  -8   0   2      594.29      555.14     13.48 o 
  -7   0   2     3620.92     4075.32     43.88 o 
  -6   0   2     1507.94     1497.18     19.69 o 
  -5   0   2      817.54      802.16     12.13 o 
  -4   0   2      766.50      827.39     11.40 o 
  -3   0   2      677.33      712.85     13.70 o 
  -2   0   2   100992.42    85387.13    938.16 o 
  -1   0   2      933.08      886.38     15.69 o 
   0   0   2    10243.56     6419.25    140.21 o 
   1   0   2     1136.13     1145.86     20.01 o 
   2   0   2      913.98      879.64     11.66 o 
   3   0   2     5051.34     4856.51     47.41 o 
   4   0   2     4508.38     4892.98     48.89 o 
   5   0   2     3517.81     3894.07     41.58 o 
   6   0   2      501.77      676.07     17.91 o 
   7   0   2       18.80       19.26      4.08 o 
   8   0   2      236.88      224.33      9.66 o 
   9   0   2      579.94      591.21     16.19 o 
  10   0   2     2559.67     2364.84     51.43 o 
  11   0   2       98.43       90.58      9.53 o 
  12   0   2       45.52       60.78      8.77 o 
  13   0   2      437.47      395.49     18.25 o 
  14   0   2      165.88      184.66     17.86 o 
  15   0   2       12.51       18.41      9.58 o 
  16   0   2        5.36       19.16      9.58 o 
 -17   1   2        4.87        7.40      7.67 o 
 -16   1   2       10.75       24.15      6.87 o 
 -15   1   2        6.67       17.91      5.80 o 
 -14   1   2       13.77        9.03      4.43 o 
 -13   1   2        5.10        6.53      3.96 o 
 -12   1   2       33.37       25.29      4.99 o 
 -11   1   2      105.57      114.95      6.21 o 
 -10   1   2      549.40      575.12     11.01 o 
  -9   1   2      259.91      284.81      7.31 o 
  -8   1   2       24.40       17.51      2.48 o 
  -7   1   2      195.87      241.63      5.21 o 
  -6   1   2      634.96      725.42      9.00 o 
  -5   1   2      617.33      701.29      7.86 o 
  -4   1   2     1394.16     1477.70     12.31 o 
  -3   1   2     1389.64     1454.71     12.83 o 
  -2   1   2     2746.17     2665.03     23.34 o 
  -1   1   2      321.42      335.37      4.65 o 
   0   1   2      360.59      320.12      4.04 o 
   1   1   2      959.98     1087.60     11.07 o 
   2   1   2      565.01      504.25      7.01 o 
   3   1   2     1912.92     2017.92     19.22 o 
   4   1   2        1.91        3.57      1.19 o 
   5   1   2       19.47       20.98      2.15 o 
   6   1   2        0.04        0.07      1.54 o 
   7   1   2       73.80       76.52      4.01 o 
   8   1   2       19.39       25.72      3.53 o 
   9   1   2      336.95      351.58      8.91 o 
  10   1   2      233.76      229.62      8.40 o 
  11   1   2      369.90      348.88     13.64 o 
  12   1   2      112.84      110.03      7.62 o 
  13   1   2       49.28       41.66      6.48 o 
  14   1   2      267.46      250.54     12.58 o 
  15   1   2        5.79        8.07      9.68 o 
  16   1   2       36.47       41.00      8.61 o 
 -17   2   2       28.37       20.25      8.01 o 
 -16   2   2        3.47        1.73      5.29 o 
 -15   2   2       70.69       65.33      7.58 o 
 -14   2   2       55.85       44.45      6.35 o 
 -13   2   2      214.73      197.06     10.13 o 
 -12   2   2       13.12        6.13      3.71 o 
 -11   2   2       99.08       90.26      6.24 o 
 -10   2   2      816.63      807.75     14.10 o 
  -9   2   2       56.02       47.36      4.11 o 
  -8   2   2      557.46      593.42      9.87 o 
  -7   2   2     4796.28     5487.85     44.94 o 
  -6   2   2     3634.44     3898.45     32.79 o 
  -5   2   2      272.46      321.38      5.78 o 
  -4   2   2       10.36       19.31      1.87 o 
  -3   2   2     8533.20     8753.79     73.55 o 
  -2   2   2       46.04       31.50      1.34 o 
  -1   2   2     1144.47     1102.71     18.20 o 
   0   2   2     5341.86     5469.52     41.41 o 
   1   2   2     7374.13     7529.59     63.19 o 
   2   2   2       52.95       76.60      2.47 o 
   3   2   2      247.44      297.37      4.76 o 
   4   2   2      435.64      422.69      6.40 o 
   5   2   2     1779.41     2212.24     21.42 o 
   6   2   2      704.97      756.25     11.00 o 
   7   2   2      185.04      257.80      6.84 o 
   8   2   2     3457.11     3192.14     33.36 o 
   9   2   2      426.43      352.31      9.61 o 
  10   2   2       15.13       22.37      4.28 o 
  11   2   2       16.75        9.77      4.77 o 
  12   2   2        7.94       10.11      4.25 o 
  13   2   2      102.15       93.58      8.54 o 
  14   2   2      273.15      286.68     15.21 o 
  15   2   2      162.04      134.70     12.16 o 
  16   2   2        5.21        4.27      8.45 o 
 -17   3   2        0.10        1.91      5.41 o 
 -16   3   2      155.72      168.89     12.91 o 
 -15   3   2      103.18      107.42     10.43 o 
 -14   3   2       92.51      132.31      9.38 o 
 -13   3   2       26.25       15.29      4.49 o 
 -12   3   2      377.14      347.71     12.00 o 
 -11   3   2      664.03      647.34     14.00 o 
 -10   3   2        7.13        4.14      2.93 o 
  -9   3   2        0.87        2.40      1.89 o 
  -8   3   2      989.45      903.35     13.61 o 
  -7   3   2      197.76      189.90      5.33 o 
  -6   3   2      394.86      518.73      8.19 o 
  -5   3   2        0.01       -0.83      1.18 o 
  -4   3   2       68.62       72.73      2.60 o 
  -3   3   2      650.60      739.21      7.23 o 
  -2   3   2     1695.85     1912.27     15.11 o 
  -1   3   2    13918.37    13935.52    120.73 o 
   0   3   2      103.41       87.79      2.81 o 
   1   3   2     2810.95     3062.84     26.28 o 
   2   3   2     1846.50     2070.69     17.79 o 
   3   3   2      773.11      859.61      9.37 o 
   4   3   2     6738.88     7782.59     62.08 o 
   5   3   2      179.09      221.36      5.34 o 
   6   3   2     1517.32     1566.02     19.61 o 
   7   3   2       34.46       14.49      3.06 o 
   8   3   2        1.30        4.71      3.17 o 
   9   3   2      234.66      248.08      8.12 o 
  10   3   2      155.51      158.56      7.92 o 
  11   3   2        5.91        3.86      3.75 o 
  12   3   2      102.44       94.78     13.78 o 
  13   3   2       61.52       75.85     12.57 o 
  14   3   2       28.36       47.03      7.95 o 
  15   3   2        0.00       -4.30      4.30 o 
  16   3   2        6.81       10.16      5.28 o 
 -17   4   2        7.09        9.55      6.03 o 
 -16   4   2        2.08        5.27      5.71 o 
 -15   4   2       36.15       49.10      7.87 o 
 -14   4   2       18.96       19.92      9.05 o 
 -13   4   2      260.48      247.06     10.98 o 
 -12   4   2      757.52      686.22     16.64 o 
 -11   4   2       91.59       80.52      5.99 o 
 -10   4   2      250.78      229.68      7.82 o 
  -9   4   2      326.98      376.08      9.98 o 
  -8   4   2       41.33       38.28      3.56 o 
  -7   4   2      361.90      267.26      6.36 o 
  -6   4   2      181.76      201.69      4.91 o 
  -5   4   2      703.24      799.86      9.43 o 
  -4   4   2      409.21      426.89      5.97 o 
  -3   4   2       21.00       26.51      1.56 o 
  -2   4   2      317.75      419.71      5.20 o 
  -1   4   2     1235.04     1099.36     10.40 o 
   0   4   2     1233.69     1023.68     12.52 o 
   1   4   2      131.26      136.37      3.75 o 
   2   4   2     1940.69     1913.68     18.25 o 
   3   4   2     3533.49     3924.85     31.84 o 
   4   4   2      309.58      425.61      7.84 o 
   5   4   2      172.12      148.71      5.18 o 
   6   4   2      341.64      368.38      6.70 o 
   7   4   2      382.96      359.56      8.29 o 
   8   4   2        6.93        1.25      2.69 o 
   9   4   2       17.79       18.80      3.97 o 
  10   4   2       36.52       44.08      5.02 o 
  11   4   2       24.49       28.96      7.42 o 
  12   4   2      307.13      263.35     13.71 o 
  13   4   2       37.95       45.13      9.26 o 
  14   4   2      100.48       98.17     10.12 o 
  15   4   2       29.46       22.40      8.24 o 
  16   4   2       17.29       35.56      7.42 o 
 -17   5   2       13.05       18.69      6.21 o 
 -16   5   2       11.89       26.02      7.14 o 
 -15   5   2       89.06      117.17     10.93 o 
 -14   5   2        0.31        0.82      4.90 o 
 -13   5   2        0.45       -3.51      3.51 o 
 -12   5   2       34.81       25.24      5.82 o 
 -11   5   2       11.61       15.90      3.64 o 
 -10   5   2       89.48       82.53      6.25 o 
  -9   5   2       30.53       20.66      4.83 o 
  -8   5   2       39.23       35.89      3.56 o 
  -7   5   2     1749.51     1818.16     19.19 o 
  -6   5   2        0.51        3.61      1.53 o 
  -5   5   2       29.28       29.40      2.25 o 
  -4   5   2       87.86      126.17      2.95 o 
  -3   5   2      178.20      233.27      3.71 o 
  -2   5   2     6292.96     6659.74     44.35 o 
  -1   5   2     5795.37     5893.35     41.69 o 
   0   5   2     1156.24     1220.29     13.21 o 
   1   5   2     1078.36     1156.37     13.07 o 
   2   5   2     1178.93     1203.06     15.10 o 
   3   5   2     3567.23     4050.86     35.18 o 
   4   5   2     1507.85     1624.53     16.53 o 
   5   5   2      157.86      170.39      4.60 o 
   6   5   2      962.58      970.17     12.59 o 
   7   5   2      656.55      765.26     12.89 o 
   8   5   2        0.02       -2.80      2.80 o 
   9   5   2      129.54      142.26     10.52 o 
  10   5   2        2.72        4.01      3.92 o 
  11   5   2       79.00       78.98     13.25 o 
  12   5   2       37.82       40.39      7.32 o 
  13   5   2       32.27       32.85      7.39 o 
  14   5   2        3.94        8.82      5.65 o 
  15   5   2       17.22       16.11      6.79 o 
 -17   6   2       14.60       28.69      6.43 o 
 -16   6   2      179.95      161.36     13.05 o 
 -15   6   2      163.56      181.12     12.94 o 
 -14   6   2       16.11       23.32      6.50 o 
 -13   6   2       30.25       13.70      5.20 o 
 -12   6   2      245.52      198.96     11.56 o 
 -11   6   2      296.68      230.87     13.52 o 
 -10   6   2     3433.88     3046.18     44.12 o 
  -9   6   2      968.31      993.24     15.32 o 
  -8   6   2      770.83      723.05     10.77 o 
  -7   6   2       35.92       41.05      3.05 o 
  -6   6   2       71.59       89.61      3.41 o 
  -5   6   2       13.36       32.93      2.63 o 
  -4   6   2     1725.51     1914.95     16.11 o 
  -3   6   2     1180.67     1286.70     11.70 o 
  -2   6   2     1674.74     1703.01     14.06 o 
  -1   6   2       15.77        3.03      1.13 o 
   0   6   2       51.60       31.62      1.84 o 
   1   6   2     1369.58     1378.34     15.37 o 
   2   6   2        2.33        5.24      2.06 o 
   3   6   2        1.16       10.62      1.23 o 
   4   6   2       12.77       17.98      1.88 o 
   5   6   2        0.11        0.13      1.60 o 
   6   6   2      194.67      244.99      6.66 o 
   7   6   2      500.32      480.05     11.04 o 
   8   6   2        1.44        5.78      3.66 o 
   9   6   2      692.59      563.22     16.84 o 
  10   6   2     1248.90     1110.10     25.56 o 
  11   6   2        0.04       -2.53      3.25 o 
  12   6   2        0.83        2.57      3.89 o 
  13   6   2       36.69       26.72      6.02 o 
  14   6   2      143.79      150.63     11.07 o 
  15   6   2        5.40        5.22      6.27 o 
 -16   7   2       18.30       30.54      6.40 o 
 -15   7   2      310.60      341.50     15.08 o 
 -14   7   2        0.07       -0.35      5.00 o 
 -13   7   2      123.08      153.76     10.04 o 
 -12   7   2        0.76       -2.28      3.31 o 
 -11   7   2      775.86      691.40     19.23 o 
 -10   7   2        0.77        1.66      4.55 o 
  -9   7   2      485.65      452.90     11.82 o 
  -8   7   2      559.76      573.99     10.47 o 
  -7   7   2       14.57       19.28      2.62 o 
  -6   7   2      170.07      142.34      4.63 o 
  -5   7   2       43.49       44.86      2.76 o 
  -4   7   2     1766.86     1863.75     16.08 o 
  -3   7   2      942.56     1000.85     10.17 o 
  -2   7   2      335.63      351.06      6.12 o 
  -1   7   2      376.20      397.41      6.99 o 
   0   7   2       85.61      108.64      3.31 o 
   1   7   2       61.33       38.78      3.11 o 
   2   7   2       35.28       53.97      3.36 o 
   3   7   2      614.36      603.65     11.14 o 
   4   7   2       13.06        9.50      1.67 o 
   5   7   2       24.68       27.92      2.49 o 
   6   7   2      129.44      120.17      7.06 o 
   7   7   2        2.34       -2.93      2.93 o 
   8   7   2       35.29       19.65      4.86 o 
   9   7   2      329.90      313.98     13.03 o 
  10   7   2       20.20       16.14      5.00 o 
  11   7   2       73.63       77.25      8.79 o 
  12   7   2        5.43        4.68      4.24 o 
  13   7   2      155.78      153.83     11.00 o 
  14   7   2      160.16      186.81     12.31 o 
  15   7   2       76.17       87.14      9.08 o 
 -16   8   2        6.44       15.29      6.32 o 
 -15   8   2        0.43        6.22      4.87 o 
 -14   8   2      193.04      199.67     11.78 o 
 -13   8   2        2.05        1.98      4.30 o 
 -12   8   2      157.69      159.03     11.13 o 
 -11   8   2        9.51        2.81      4.32 o 
 -10   8   2       17.29       17.50      5.00 o 
  -9   8   2      895.10      931.26     19.27 o 
  -8   8   2      567.55      541.72     12.91 o 
  -7   8   2     3987.92     3785.45     37.47 o 
  -6   8   2      600.22      604.20     10.49 o 
  -5   8   2     2711.29     2727.09     22.35 o 
  -4   8   2     2041.98     2182.90     18.53 o 
  -3   8   2      387.64      399.57      7.10 o 
  -2   8   2      223.48      200.95      4.70 o 
  -1   8   2       74.15       97.15      3.95 o 
   0   8   2     2296.64     2277.49     22.40 o 
   1   8   2     1802.78     1843.07     21.79 o 
   2   8   2      262.93      226.87      6.47 o 
   3   8   2        9.27       15.04      3.27 o 
   4   8   2      303.45      256.38      7.90 o 
   5   8   2      400.49      389.49     10.16 o 
   6   8   2      323.69      299.58      9.49 o 
   7   8   2        0.67        5.82      4.73 o 
   8   8   2      426.57      371.26     13.82 o 
   9   8   2       22.28       12.94      4.96 o 
  10   8   2       73.58       56.70      7.91 o 
  11   8   2      302.53      292.80     20.99 o 
  12   8   2       54.66       69.93      7.64 o 
  13   8   2       14.76       16.01      6.57 o 
  14   8   2       48.21       54.75      7.65 o 
  15   8   2       23.56       23.09      5.63 o 
 -16   9   2      376.40      443.45     19.49 o 
 -15   9   2       30.98       33.09      6.61 o 
 -14   9   2       35.79       61.89      7.93 o 
 -13   9   2       73.74       67.47      8.67 o 
 -12   9   2      165.94      167.45     11.44 o 
 -11   9   2       95.82       94.63      8.81 o 
 -10   9   2        7.00        9.51      4.19 o 
  -9   9   2      336.19      336.12     11.63 o 
  -8   9   2     2667.82     2480.90     31.70 o 
  -7   9   2      978.99      883.40     16.14 o 
  -6   9   2     2623.62     2634.73     39.25 o 
  -5   9   2      874.18      824.20     12.39 o 
  -4   9   2     3139.95     3089.60     27.87 o 
  -3   9   2      261.41      255.82      5.76 o 
  -2   9   2        4.85        5.39      1.62 o 
  -1   9   2       17.78       19.83      2.17 o 
   0   9   2      280.75      244.62      4.48 o 
   1   9   2      178.48      172.78      4.38 o 
   2   9   2       96.87      114.46      5.10 o 
   3   9   2     1827.37     1783.01     23.22 o 
   4   9   2     2106.58     1977.04     25.52 o 
   5   9   2       10.28        9.57      3.49 o 
   6   9   2       13.19        9.34      3.59 o 
   7   9   2       67.71       63.37      6.27 o 
   8   9   2      380.43      303.57     12.82 o 
   9   9   2        4.95        8.54      5.41 o 
  10   9   2        4.88        1.80      4.22 o 
  11   9   2      176.99      169.79     12.13 o 
  12   9   2      649.77      657.66     30.04 o 
  13   9   2       98.15      128.98     12.55 o 
  14   9   2      207.14      230.69     16.19 o 
 -15  10   2       73.48       88.11     10.40 o 
 -14  10   2       41.02       35.97      6.88 o 
 -13  10   2       45.03       53.66      8.66 o 
 -12  10   2      912.85      903.25     24.30 o 
 -11  10   2      162.55      150.92     10.82 o 
 -10  10   2       22.84       21.07      5.19 o 
  -9  10   2      280.98      298.62     12.64 o 
  -8  10   2        0.00        1.07      3.41 o 
  -7  10   2       71.52       60.93      6.11 o 
  -6  10   2      506.05      503.39     21.08 o 
  -5  10   2     1679.77     1620.47     24.74 o 
  -4  10   2      114.63      128.32      5.50 o 
  -3  10   2       51.47       44.98      3.74 o 
  -2  10   2      125.43      126.50      4.37 o 
  -1  10   2       87.02       78.23      3.25 o 
   0  10   2      597.37      520.98      7.71 o 
   1  10   2     1109.64     1034.56     14.78 o 
   2  10   2       18.26       26.45      4.28 o 
   3  10   2       53.40       52.23      4.76 o 
   4  10   2      540.43      509.29     11.96 o 
   5  10   2      132.43      146.20      7.39 o 
   6  10   2      576.84      546.26     14.25 o 
   7  10   2      850.40      786.55     18.06 o 
   8  10   2      306.83      282.64     12.91 o 
   9  10   2       11.96        1.15      4.48 o 
  10  10   2       19.98       21.97      6.28 o 
  11  10   2      135.64      132.30     11.46 o 
  12  10   2      237.76      227.91     14.38 o 
  13  10   2      245.19      291.75     14.77 o 
  14  10   2      522.70      602.41     19.87 o 
 -15  11   2        2.54       11.64      5.45 o 
 -14  11   2        3.09        6.11      6.02 o 
 -13  11   2       11.87       17.59      8.02 o 
 -12  11   2      162.69      166.75     14.20 o 
 -11  11   2      259.00      268.53     13.73 o 
 -10  11   2      119.40      118.25      8.91 o 
  -9  11   2     1068.48      988.73     21.05 o 
  -8  11   2        0.62        1.00      3.60 o 
  -7  11   2        0.17       -2.80      2.80 o 
  -6  11   2      459.87      417.06     12.50 o 
  -5  11   2       25.29       21.23      3.54 o 
  -4  11   2        0.17       -2.08      2.08 o 
  -3  11   2        4.89        4.60      1.92 o 
  -2  11   2       11.63       10.53      2.22 o 
  -1  11   2        0.12        0.61      2.40 o 
   0  11   2     1165.51     1105.69     15.50 o 
   1  11   2       32.48       52.17      4.21 o 
   2  11   2       98.44       84.62      5.67 o 
   3  11   2       84.52       96.23      6.03 o 
   4  11   2       87.72       97.46      6.38 o 
   5  11   2      493.21      505.86     12.72 o 
   6  11   2        2.65        9.33      4.27 o 
   7  11   2      237.08      231.63     10.55 o 
   8  11   2        1.25        4.87      4.35 o 
   9  11   2      687.12      680.31     20.54 o 
  10  11   2        0.89        7.55      5.16 o 
  11  11   2       85.93      114.59     11.04 o 
  12  11   2        7.82        9.88      8.55 o 
  13  11   2      121.73      134.79     12.62 o 
 -14  12   2      273.58      297.23     19.75 o 
 -13  12   2        4.61       -6.02      6.76 o 
 -12  12   2        5.58        8.87      7.66 o 
 -11  12   2        9.05        5.86      5.95 o 
 -10  12   2      511.19      510.21     28.73 o 
  -9  12   2        0.57        6.90      4.26 o 
  -8  12   2       65.47       63.24      7.78 o 
  -7  12   2       17.99       15.72      6.09 o 
  -6  12   2       62.86       63.55      6.57 o 
  -5  12   2        7.64        3.98      2.90 o 
  -4  12   2       81.61       69.05      6.12 o 
  -3  12   2        9.24        7.42      3.70 o 
  -2  12   2      992.27      884.32     23.44 o 
  -1  12   2       49.15       46.84      6.26 o 
   0  12   2     2234.57     2114.90     29.46 o 
   1  12   2        1.46        1.95      3.16 o 
   2  12   2      517.76      485.78     11.83 o 
   3  12   2      177.65      179.62      7.92 o 
   4  12   2       40.06       42.24      5.15 o 
   5  12   2      203.88      189.85      9.71 o 
   6  12   2      143.66      184.76     11.05 o 
   7  12   2      126.84      119.38      8.65 o 
   8  12   2      168.04      228.32     11.66 o 
   9  12   2      968.89     1009.53     26.10 o 
  10  12   2      112.73      103.66     10.81 o 
  11  12   2       40.86       36.50      7.38 o 
  12  12   2        6.69        4.96      7.04 o 
  13  12   2       96.54       84.12     10.46 o 
 -14  13   2      101.23      132.78     18.79 o 
 -13  13   2      149.31      140.99     14.96 o 
 -12  13   2       36.70       46.03      9.96 o 
 -11  13   2       20.52       30.16      7.82 o 
 -10  13   2       74.71       78.17      9.51 o 
  -9  13   2      110.29      120.26     10.50 o 
  -8  13   2       34.36       20.25      6.03 o 
  -7  13   2       14.61       25.62      6.17 o 
  -6  13   2        8.69        1.04      3.10 o 
  -5  13   2      196.16      171.29     10.10 o 
  -4  13   2        0.99        1.49      3.46 o 
  -3  13   2       26.75       23.21      6.36 o 
  -2  13   2       54.53       49.41      7.64 o 
  -1  13   2      216.53      214.62     12.82 o 
   0  13   2      703.67      631.02     17.28 o 
   1  13   2      941.11      875.92     17.89 o 
   2  13   2       25.66       19.87      4.72 o 
   3  13   2       81.26       89.22      6.97 o 
   4  13   2       17.41       11.96      4.90 o 
   5  13   2     1094.36     1066.47     21.78 o 
   6  13   2       38.09       28.97      5.59 o 
   7  13   2       54.32       34.34      6.20 o 
   8  13   2       89.09      117.54      9.27 o 
   9  13   2       88.49       98.76     10.41 o 
  10  13   2      108.84      121.41     11.40 o 
  11  13   2       92.55      107.25     11.35 o 
  12  13   2        7.07       13.19      6.70 o 
 -13  14   2      117.49      129.88     14.37 o 
 -12  14   2      174.99      219.04     19.81 o 
 -11  14   2      132.63      153.43     12.62 o 
 -10  14   2      239.05      256.72     15.46 o 
  -9  14   2      285.69      309.77     15.21 o 
  -8  14   2      161.42      181.90     11.92 o 
  -7  14   2       35.72       18.05      7.55 o 
  -6  14   2       25.20       17.53      6.17 o 
  -5  14   2      242.03      177.48     14.00 o 
  -4  14   2       15.17       18.92      4.83 o 
  -3  14   2      172.09      188.54     12.63 o 
  -2  14   2       67.30       73.54      9.38 o 
  -1  14   2      456.55      469.86     18.35 o 
   0  14   2     1562.21     1529.80     34.29 o 
   1  14   2      486.04      460.53     15.54 o 
   2  14   2      233.54      244.49     11.97 o 
   3  14   2       10.24        5.30      4.14 o 
   4  14   2        3.16       10.84      6.14 o 
   5  14   2      173.03      196.36     17.46 o 
   6  14   2        0.00       -3.04      6.14 o 
   7  14   2      236.46      232.02     13.01 o 
   8  14   2       10.27        4.51      5.20 o 
   9  14   2      136.54      142.28     11.84 o 
  10  14   2       82.95       85.44     10.21 o 
  11  14   2        8.75        6.60      5.27 o 
 -12  15   2        3.15        5.91      6.65 o 
 -11  15   2       48.39       49.31      8.82 o 
 -10  15   2       13.72        4.79      7.29 o 
  -9  15   2       55.52       43.33      8.77 o 
  -8  15   2      200.36      167.12     11.91 o 
  -7  15   2      120.74      127.18     10.56 o 
  -6  15   2       53.08       51.93      9.53 o 
  -5  15   2       38.38       28.91      9.80 o 
  -4  15   2       27.16       32.47     10.25 o 
  -3  15   2      107.21      101.57     10.86 o 
  -2  15   2        0.00       -2.76      4.19 o 
  -1  15   2        4.62        3.59      5.08 o 
   0  15   2        0.00        8.75      5.11 o 
   1  15   2       31.60       30.89      6.51 o 
   2  15   2      291.70      299.22     20.72 o 
   3  15   2      381.61      405.97     19.27 o 
   4  15   2        1.52        0.33      4.43 o 
   5  15   2       64.44       70.72      7.50 o 
   6  15   2       76.85       73.28      8.12 o 
   7  15   2        2.96       15.29      5.42 o 
   8  15   2       92.64      118.66      9.88 o 
   9  15   2       10.22        3.44      5.78 o 
  10  15   2      214.01      280.36     16.97 o 
  11  15   2       48.92       38.11      9.53 o 
 -11  16   2        0.88        7.63      6.39 o 
 -10  16   2      134.29      147.33     15.21 o 
  -9  16   2        0.91        8.36      8.80 o 
  -8  16   2      298.50      284.93     18.09 o 
  -7  16   2       86.25       96.20     13.25 o 
  -6  16   2        6.96       -2.04      7.94 o 
  -5  16   2      216.32      198.46     14.56 o 
  -4  16   2      136.44      109.23     11.89 o 
  -3  16   2      419.91      472.62     20.06 o 
  -2  16   2      186.50      196.49     26.97 o 
  -1  16   2       49.35       37.89      7.14 o 
   0  16   2      358.02      337.27     14.58 o 
   1  16   2       40.39       31.42      8.80 o 
   2  16   2       11.49       10.81      6.03 o 
   3  16   2        1.73        6.77      5.81 o 
   4  16   2      411.78      425.48     16.85 o 
   5  16   2      218.36      210.63     12.88 o 
   6  16   2       40.06       52.16      7.32 o 
   7  16   2        2.98       12.15      5.42 o 
   8  16   2      273.40      258.03     13.57 o 
   9  16   2       15.35       44.94     10.17 o 
  10  16   2      399.30      427.44     22.45 o 
 -10  17   2        7.99       21.56      8.52 o 
  -9  17   2        1.50        5.55      9.31 o 
  -8  17   2        1.76       -1.56      6.48 o 
  -7  17   2       95.90       89.72     12.21 o 
  -6  17   2        1.43        0.43      6.73 o 
  -5  17   2      349.08      428.01     20.38 o 
  -4  17   2      200.63      199.38     15.38 o 
  -3  17   2       86.05       94.54     11.73 o 
  -2  17   2       97.81      103.38     12.19 o 
  -1  17   2       22.95       32.09      8.81 o 
   0  17   2        3.06       10.58      6.07 o 
   1  17   2        1.37        0.38      5.73 o 
   2  17   2      496.07      475.82     17.94 o 
   3  17   2       66.08       77.50      9.51 o 
   4  17   2      202.05      214.97     16.34 o 
   5  17   2      428.34      483.38     18.74 o 
   6  17   2       67.40       74.08      9.57 o 
   7  17   2      341.38      327.16     16.47 o 
   8  17   2       99.47       84.22     10.04 o 
   9  17   2      113.03      109.73     13.33 o 
  -9  18   2        0.81        7.35      6.82 o 
  -8  18   2        8.15       14.91      9.62 o 
  -7  18   2       56.17       64.68     16.37 o 
  -6  18   2        6.55       -2.75      6.73 o 
  -5  18   2       94.34      104.41     12.69 o 
  -4  18   2      149.43      189.45     15.52 o 
  -3  18   2        7.93        7.14     11.66 o 
  -2  18   2      180.40      216.70     16.09 o 
  -1  18   2        0.46       -5.36      6.65 o 
   0  18   2      730.69      777.11     27.12 o 
   1  18   2        2.18       -0.04      7.00 o 
   2  18   2      212.57      217.15     24.29 o 
   3  18   2       14.69       24.34      7.38 o 
   4  18   2       19.24       20.73      7.79 o 
   5  18   2       21.74        8.80     11.06 o 
   6  18   2       10.06        7.14      7.16 o 
   7  18   2        0.00        5.49      7.17 o 
  -7  19   2       66.97       59.43     11.04 o 
  -6  19   2        2.12        6.51      7.96 o 
  -5  19   2       32.20       19.81     10.52 o 
  -4  19   2       23.44       45.45     10.62 o 
  -3  19   2       38.83       37.43     13.75 o 
  -2  19   2      681.40      699.29     42.91 o 
  -1  19   2      102.73      112.03     13.15 o 
   0  19   2       22.24       43.80     15.04 o 
   1  19   2        1.22        4.13      7.29 o 
   2  19   2       22.05       27.75     10.50 o 
   3  19   2       43.59       21.05     10.76 o 
   4  19   2       11.64       16.39     10.25 o 
   5  19   2       86.92       90.71     15.69 o 
   6  19   2        1.27        9.81      9.18 o 
  -5  20   2        1.11       -1.89      7.16 o 
  -4  20   2       92.52       66.48     12.13 o 
  -3  20   2       34.72       29.15      9.98 o 
  -2  20   2        0.64       -0.80     12.13 o 
  -1  20   2      138.94      125.55     21.59 o 
   0  20   2      204.43      208.40     20.91 o 
   1  20   2        1.41       -4.55     13.50 o 
   2  20   2        1.78        4.41      9.53 o 
   3  20   2      158.11      163.59     19.33 o 
 -18   1   3      147.73      187.69     16.18 o 
 -17   1   3       89.52      105.42     14.96 o 
 -16   1   3        8.86        2.01      5.04 o 
 -15   1   3      132.80      146.99     11.14 o 
 -14   1   3        7.35        8.01      4.06 o 
 -13   1   3       11.27        7.55      4.14 o 
 -12   1   3      252.93      223.11      9.72 o 
 -11   1   3      888.87      876.72     15.29 o 
 -10   1   3      123.29       97.45      5.40 o 
  -9   1   3      240.03      222.35      6.38 o 
  -8   1   3        0.72        3.67      1.80 o 
  -7   1   3      506.32      502.98      7.63 o 
  -6   1   3        0.26        0.41      1.29 o 
  -5   1   3     2127.48     2181.61     18.33 o 
  -4   1   3      342.57      308.69      4.73 o 
  -3   1   3       27.62       51.15      2.20 o 
  -2   1   3      414.09      461.40      6.03 o 
  -1   1   3      436.39      368.35      4.95 o 
   0   1   3      619.19      703.15      7.30 o 
   1   1   3     8350.74     8320.16     64.54 o 
   2   1   3     2262.50     2277.45     20.47 o 
   3   1   3     2021.73     2233.68     21.33 o 
   4   1   3      717.01      720.94      9.61 o 
   5   1   3      144.07       99.35      3.51 o 
   6   1   3      534.33      520.24      8.11 o 
   7   1   3      144.76      127.96      5.29 o 
   8   1   3     3424.52     3075.02     30.62 o 
   9   1   3      708.79      685.74     12.65 o 
  10   1   3      400.45      327.93     10.53 o 
  11   1   3      108.56      101.81      8.82 o 
  12   1   3        4.62        6.36      3.58 o 
  13   1   3      132.76      112.91      9.24 o 
  14   1   3       19.56       16.59     12.19 o 
  15   1   3       13.77       36.65      7.90 o 
 -18   2   3        3.06        4.76     10.98 o 
 -17   2   3       27.87       26.36      8.16 o 
 -16   2   3      310.89      348.54     16.08 o 
 -15   2   3       15.08       32.30      6.18 o 
 -14   2   3       95.92      102.43     10.94 o 
 -13   2   3      132.79      120.94      8.16 o 
 -12   2   3      344.10      308.67     13.45 o 
 -11   2   3        1.87        0.42      2.88 o 
 -10   2   3        4.77        3.53      3.25 o 
  -9   2   3     1907.15     1916.42     22.43 o 
  -8   2   3      113.17      119.14      4.74 o 
  -7   2   3      786.77      991.50     12.54 o 
  -6   2   3      570.40      620.41      8.80 o 
  -5   2   3     1989.33     1989.61     17.25 o 
  -4   2   3       72.99       92.60      3.15 o 
  -3   2   3      612.13      640.12      6.42 o 
  -2   2   3     2401.14     2482.64     21.10 o 
  -1   2   3      474.13      435.32      5.18 o 
   0   2   3     5252.43     5304.60     42.19 o 
   1   2   3     2804.40     2955.34     23.45 o 
   2   2   3     4274.73     4314.68     44.07 o 
   3   2   3       33.29       30.80      2.08 o 
   4   2   3      615.05      753.46      9.24 o 
   5   2   3     1990.83     2029.01     20.26 o 
   6   2   3      187.55      242.95      7.01 o 
   7   2   3      130.56      126.17      4.84 o 
   8   2   3     1183.83     1164.45     17.52 o 
   9   2   3     2415.19     2141.74     28.62 o 
  10   2   3      317.26      286.56     10.12 o 
  11   2   3      151.77      110.12      7.97 o 
  12   2   3      309.92      284.49     13.70 o 
  13   2   3        4.30        4.57      7.60 o 
  14   2   3        0.19        5.93      5.35 o 
  15   2   3      157.35      146.67     15.57 o 
 -17   3   3       23.01       11.69      6.26 o 
 -16   3   3      151.12      168.47     12.59 o 
 -15   3   3        9.40        6.02      4.70 o 
 -14   3   3      249.68      231.74     11.21 o 
 -13   3   3        0.71        1.99      3.81 o 
 -12   3   3       22.98       16.17      4.34 o 
 -11   3   3        0.49        0.77      2.76 o 
 -10   3   3      257.33      287.95      8.46 o 
  -9   3   3      406.36      389.61      8.92 o 
  -8   3   3      576.61      712.62     11.68 o 
  -7   3   3        0.02        1.93      1.28 o 
  -6   3   3      470.85      502.70      8.64 o 
  -5   3   3       30.99       26.73      2.61 o 
  -4   3   3     2181.08     2138.53     20.18 o 
  -3   3   3     4352.71     4561.17     32.98 o 
  -2   3   3    15951.25    15252.78    112.06 o 
  -1   3   3    20330.48    19673.21    134.52 o 
   0   3   3      115.58       64.13      1.95 o 
   1   3   3    12356.38    12805.16     98.71 o 
   2   3   3      405.20      467.27      7.50 o 
   3   3   3      713.42      830.66      9.34 o 
   4   3   3      585.67      609.16      8.12 o 
   5   3   3      410.34      438.43      7.70 o 
   6   3   3     1532.12     1668.80     19.52 o 
   7   3   3       70.62       66.95      6.23 o 
   8   3   3       53.04       58.70      4.84 o 
   9   3   3      277.79      288.33      9.50 o 
  10   3   3     1121.99     1024.00     18.80 o 
  11   3   3      104.39       92.11      7.71 o 
  12   3   3       41.49       27.16      6.49 o 
  13   3   3        6.86       -1.00      7.79 o 
  14   3   3       68.23       82.58      9.85 o 
  15   3   3        9.80       24.38      6.43 o 
 -17   4   3       63.84       62.49      9.99 o 
 -16   4   3       62.88       64.20      9.18 o 
 -15   4   3        0.04       12.75      5.57 o 
 -14   4   3       24.44       24.64      6.28 o 
 -13   4   3        0.49        3.50      6.01 o 
 -12   4   3       19.09       20.46      4.09 o 
 -11   4   3      863.16      802.66     15.57 o 
 -10   4   3       46.49       68.25      5.05 o 
  -9   4   3       38.49       33.68      4.83 o 
  -8   4   3       50.31       64.08      4.19 o 
  -7   4   3     1172.00     1312.21     15.36 o 
  -6   4   3       69.79      112.02      4.56 o 
  -5   4   3        6.97       11.27      1.76 o 
  -4   4   3      105.62      101.40      2.66 o 
  -3   4   3       27.14       35.29      1.87 o 
  -2   4   3     1336.91     1374.27     16.94 o 
  -1   4   3     7703.06     7647.06     60.83 o 
   0   4   3     3094.19     3141.42     31.90 o 
   1   4   3     7435.08     7944.43     74.42 o 
   2   4   3     6500.96     6848.60     55.36 o 
   3   4   3     5245.46     5900.30     49.03 o 
   4   4   3     2239.86     2530.91     22.84 o 
   5   4   3      213.72      187.79      6.51 o 
   6   4   3      387.38      410.66      8.50 o 
   7   4   3      928.92      887.95     13.78 o 
   8   4   3      521.14      432.75     11.36 o 
   9   4   3        0.05       -2.10      2.73 o 
  10   4   3      113.10      115.14      9.32 o 
  11   4   3        3.23        7.84      4.65 o 
  12   4   3       14.71       17.73      5.46 o 
  13   4   3      314.07      327.49     20.36 o 
  14   4   3      111.97      103.15     10.50 o 
  15   4   3       20.63       17.20      6.12 o 
 -17   5   3      126.60      133.20     12.55 o 
 -16   5   3       14.71       14.75      6.42 o 
 -15   5   3        0.17        5.02      5.43 o 
 -14   5   3        7.82        6.67      5.91 o 
 -13   5   3        9.13        3.88      4.28 o 
 -12   5   3        9.80       14.66      4.07 o 
 -11   5   3       92.45       92.40      6.08 o 
 -10   5   3     1006.64      967.23     16.90 o 
  -9   5   3     3200.81     3117.91     33.84 o 
  -8   5   3      632.01      588.57     10.07 o 
  -7   5   3       64.08       62.74      3.61 o 
  -6   5   3     1221.22     1328.76     13.98 o 
  -5   5   3     1169.22     1190.13     11.69 o 
  -4   5   3     4064.89     4379.61     29.86 o 
  -3   5   3     1779.94     1937.26     14.82 o 
  -2   5   3       54.75       44.38      1.94 o 
  -1   5   3       45.09       55.42      2.18 o 
   0   5   3      450.94      476.27      8.32 o 
   1   5   3      519.11      567.13     10.04 o 
   2   5   3     2204.92     2175.33     23.44 o 
   3   5   3      316.12      357.99      6.73 o 
   4   5   3      829.53      888.22     11.72 o 
   5   5   3      463.55      501.91      8.15 o 
   6   5   3     1320.94     1398.64     16.25 o 
   7   5   3       39.69       28.66      3.98 o 
   8   5   3      152.29      156.47      8.75 o 
   9   5   3      319.60      373.79     16.38 o 
  10   5   3       32.61       12.87      4.94 o 
  11   5   3      174.90      168.79     11.20 o 
  12   5   3        3.26       -4.22      4.22 o 
  13   5   3       18.33       24.46      7.04 o 
  14   5   3      183.93      183.05     13.65 o 
  15   5   3       36.91       27.66      5.93 o 
 -17   6   3      113.94      145.79     12.82 o 
 -16   6   3       43.44       33.40      8.80 o 
 -15   6   3      225.77      226.92     13.76 o 
 -14   6   3      285.17      308.30     14.63 o 
 -13   6   3       36.00       41.01      7.01 o 
 -12   6   3      200.27      160.42     10.31 o 
 -11   6   3      151.56      166.36     15.20 o 
 -10   6   3      559.05      541.95     13.27 o 
  -9   6   3      171.79      177.50      6.40 o 
  -8   6   3     2515.95     2436.21     23.20 o 
  -7   6   3        6.87       -0.65      1.74 o 
  -6   6   3      398.91      341.16      6.01 o 
  -5   6   3      266.35      270.10      4.71 o 
  -4   6   3      572.30      626.56      7.18 o 
  -3   6   3     2276.69     2624.09     20.28 o 
  -2   6   3      863.99      887.37      9.41 o 
  -1   6   3     3744.43     4214.81     31.38 o 
   0   6   3     2341.07     2281.31     21.60 o 
   1   6   3       43.98       30.72      3.57 o 
   2   6   3        0.26       -0.07      1.56 o 
   3   6   3        0.10        3.60      1.35 o 
   4   6   3      156.04      152.56      5.44 o 
   5   6   3     2723.14     2780.31     27.92 o 
   6   6   3      495.59      622.24     10.90 o 
   7   6   3       50.74       59.25      5.65 o 
   8   6   3       44.68       41.94      6.15 o 
   9   6   3        0.00        2.23      3.85 o 
  10   6   3      483.87      495.75     16.86 o 
  11   6   3       58.79       75.00      7.78 o 
  12   6   3       49.10       37.37      6.21 o 
  13   6   3      126.17      112.38      9.82 o 
  14   6   3       86.72       82.07      8.69 o 
  15   6   3        1.10        7.90      4.08 o 
 -17   7   3       33.88       39.26      7.08 o 
 -16   7   3      262.35      267.18     13.88 o 
 -15   7   3       93.88      117.58      9.85 o 
 -14   7   3        5.43       -2.62      6.10 o 
 -13   7   3      137.95      140.24      9.44 o 
 -12   7   3      111.35      136.79     10.89 o 
 -11   7   3      109.41       96.72      7.98 o 
 -10   7   3     1654.10     1500.78     25.39 o 
  -9   7   3       71.16       87.67      5.40 o 
  -8   7   3     2908.03     2843.87     27.77 o 
  -7   7   3      416.76      434.28      8.96 o 
  -6   7   3       82.43      103.83      3.66 o 
  -5   7   3     3497.72     3723.97     27.16 o 
  -4   7   3     1859.57     1874.88     15.54 o 
  -3   7   3      624.64      778.03      8.69 o 
  -2   7   3      208.28      220.56      4.18 o 
  -1   7   3      117.55      125.76      3.50 o 
   0   7   3      245.53      185.63      5.82 o 
   1   7   3      482.94      451.76      9.66 o 
   2   7   3     3244.12     3571.08     33.74 o 
   3   7   3       45.79       59.72      4.30 o 
   4   7   3        5.99        2.27      1.43 o 
   5   7   3      275.23      271.07      6.92 o 
   6   7   3       18.99       -2.28      3.11 o 
   7   7   3       11.75       13.79      4.38 o 
   8   7   3      498.21      438.18     14.89 o 
   9   7   3       12.85       15.41      4.86 o 
  10   7   3       54.74       64.92      8.09 o 
  11   7   3       36.59       30.08      6.75 o 
  12   7   3      184.08      196.52     11.63 o 
  13   7   3      257.95      248.30     13.34 o 
  14   7   3        9.62       19.48      5.59 o 
 -16   8   3       36.98       45.04      7.19 o 
 -15   8   3        6.01        8.48      5.22 o 
 -14   8   3      179.16      198.92     16.76 o 
 -13   8   3       50.54       71.60      8.95 o 
 -12   8   3        3.35       14.21      5.21 o 
 -11   8   3       87.33       77.47      7.96 o 
 -10   8   3      213.08      161.37      8.84 o 
  -9   8   3     3045.18     2801.66     48.76 o 
  -8   8   3     2488.12     2429.55     34.60 o 
  -7   8   3       15.91       23.31      3.06 o 
  -6   8   3        0.44        2.26      1.83 o 
  -5   8   3      345.95      375.02      5.94 o 
  -4   8   3      139.43      146.00      3.74 o 
  -3   8   3     4829.03     5143.11     36.90 o 
  -2   8   3       21.97       32.96      2.28 o 
  -1   8   3     1600.08     1575.67     14.62 o 
   0   8   3      530.66      598.10      8.48 o 
   1   8   3        2.12        2.99      1.97 o 
   2   8   3       12.93       10.66      2.22 o 
   3   8   3      266.71      324.02      8.70 o 
   4   8   3     1223.14     1236.54     18.59 o 
   5   8   3       62.02       60.37      5.15 o 
   6   8   3       98.66       89.50     10.17 o 
   7   8   3       10.69        4.27      4.02 o 
   8   8   3       72.25       40.18      7.79 o 
   9   8   3       89.38      100.54      9.10 o 
  10   8   3      544.82      598.91     26.40 o 
  11   8   3      108.47      106.90     10.44 o 
  12   8   3        0.25        1.24      4.37 o 
  13   8   3        0.10        6.40      6.13 o 
  14   8   3        2.96       10.49      4.40 o 
 -16   9   3       68.97       74.84      9.87 o 
 -15   9   3       14.63       18.02      6.72 o 
 -14   9   3      224.45      233.76     12.53 o 
 -13   9   3       11.92       11.70      5.78 o 
 -12   9   3      313.67      296.59     14.82 o 
 -11   9   3        2.20        3.35      4.06 o 
 -10   9   3      506.95      512.61     15.73 o 
  -9   9   3        0.78        5.08      3.27 o 
  -8   9   3      213.57      222.75      9.56 o 
  -7   9   3     1087.80     1103.96     18.13 o 
  -6   9   3        6.93       -2.16      2.16 o 
  -5   9   3        1.22        1.92      1.64 o 
  -4   9   3       78.28       76.21      3.08 o 
  -3   9   3      337.28      345.80      8.05 o 
  -2   9   3     1144.99     1309.07     16.70 o 
  -1   9   3      217.55      202.36      4.47 o 
   0   9   3       90.56       94.37      3.05 o 
   1   9   3       32.89       49.82      4.09 o 
   2   9   3        9.89        5.35      2.81 o 
   3   9   3      398.59      386.84      9.95 o 
   4   9   3      467.60      449.46     12.80 o 
   5   9   3        0.16        3.89      3.02 o 
   6   9   3      500.48      443.59     18.08 o 
   7   9   3        4.91        8.08      4.42 o 
   8   9   3       59.90       66.40      7.68 o 
   9   9   3       45.71       40.65      6.66 o 
  10   9   3      157.57      156.85     11.31 o 
  11   9   3      236.81      247.68     15.71 o 
  12   9   3      171.49      195.05     13.76 o 
  13   9   3        6.75        6.67      5.20 o 
  14   9   3       21.87       26.53      6.57 o 
 -16  10   3       33.02       47.08      8.45 o 
 -15  10   3       30.10       34.40      8.93 o 
 -14  10   3      106.78       97.07     10.77 o 
 -13  10   3      240.73      274.44     14.50 o 
 -12  10   3        0.52       -3.98      4.42 o 
 -11  10   3      237.04      222.99     18.47 o 
 -10  10   3      191.20      192.28     17.47 o 
  -9  10   3      256.22      249.15     12.05 o 
  -8  10   3      493.54      469.24     12.24 o 
  -7  10   3       19.72       17.01      3.95 o 
  -6  10   3      222.51      213.51      8.50 o 
  -5  10   3      112.00      126.07      5.37 o 
  -4  10   3      138.30      191.75      5.24 o 
  -3  10   3      241.78      248.76      5.98 o 
  -2  10   3      731.81      780.31     10.03 o 
  -1  10   3       22.61       24.35      2.18 o 
   0  10   3      118.41       93.33      3.89 o 
   1  10   3       45.02       29.75      3.32 o 
   2  10   3       50.52       45.18      4.58 o 
   3  10   3      869.68      768.79     14.61 o 
   4  10   3     1141.15     1004.25     17.40 o 
   5  10   3        6.69       13.69      3.91 o 
   6  10   3      829.48      715.47     16.89 o 
   7  10   3      339.47      275.91     12.34 o 
   8  10   3      202.86      182.10     14.56 o 
   9  10   3        3.20        0.17      5.03 o 
  10  10   3       23.22       28.91      6.57 o 
  11  10   3        0.16        4.89      5.27 o 
  12  10   3       73.22      114.39     11.48 o 
  13  10   3        1.46        1.81      4.69 o 
 -15  11   3       40.57       49.97      8.48 o 
 -14  11   3      116.70      116.87     14.41 o 
 -13  11   3      383.15      434.61     20.80 o 
 -12  11   3       28.52       42.15     10.18 o 
 -11  11   3      179.68      146.27     15.93 o 
 -10  11   3      785.66      771.40     24.39 o 
  -9  11   3      313.42      311.62     24.20 o 
  -8  11   3       66.18       46.49      5.86 o 
  -7  11   3     2167.97     2157.61     28.86 o 
  -6  11   3     1948.26     1884.21     25.68 o 
  -5  11   3      347.06      304.85      9.23 o 
  -4  11   3      422.01      437.35     10.58 o 
  -3  11   3     1272.56     1292.27     18.58 o 
  -2  11   3      130.97      115.58      5.06 o 
  -1  11   3       42.25       48.24      4.24 o 
   0  11   3      258.20      230.19      7.70 o 
   1  11   3        0.99       -0.54      3.16 o 
   2  11   3     2253.54     1996.36     26.11 o 
   3  11   3      976.95      915.08     16.57 o 
   4  11   3     1064.90      962.82     17.52 o 
   5  11   3     1178.11     1069.30     20.86 o 
   6  11   3      191.39      158.23     12.69 o 
   7  11   3       22.78       36.34      6.47 o 
   8  11   3       19.46        5.80      4.86 o 
   9  11   3       88.51       97.99      9.82 o 
  10  11   3       75.14       66.05      9.09 o 
  11  11   3      254.09      252.43     15.34 o 
  12  11   3       23.83       37.58      7.88 o 
  13  11   3        0.25        6.52      4.85 o 
 -14  12   3      217.46      241.59     17.76 o 
 -13  12   3        2.69       20.66      8.36 o 
 -12  12   3        4.27       -0.48      7.20 o 
 -11  12   3      146.55      157.38     12.07 o 
 -10  12   3       25.29       20.90      6.39 o 
  -9  12   3      416.90      409.79     20.69 o 
  -8  12   3        0.47        5.12      4.04 o 
  -7  12   3      182.01      178.01      8.30 o 
  -6  12   3       54.64       57.11      5.48 o 
  -5  12   3      177.17      190.39      8.83 o 
  -4  12   3       64.39       46.79      7.81 o 
  -3  12   3      174.95      158.59      9.11 o 
  -2  12   3      102.35      102.74      9.55 o 
  -1  12   3      300.15      282.74     10.90 o 
   0  12   3      718.50      724.67     15.37 o 
   1  12   3      408.80      400.26     10.69 o 
   2  12   3     1323.16     1236.25     20.00 o 
   3  12   3       71.23       57.82      5.53 o 
   4  12   3      906.32      824.13     16.51 o 
   5  12   3      897.66      824.72     18.60 o 
   6  12   3       65.73       83.69      7.45 o 
   7  12   3       33.02       18.32      5.29 o 
   8  12   3      287.30      236.38     13.05 o 
   9  12   3       68.28       60.94      8.81 o 
  10  12   3      424.88      400.94     21.84 o 
  11  12   3      320.25      308.36     16.60 o 
  12  12   3        1.37       13.96      6.00 o 
 -14  13   3      169.02      130.92     16.35 o 
 -13  13   3       65.75       73.10     11.98 o 
 -12  13   3       25.20        9.16     10.77 o 
 -11  13   3        2.02        3.45      5.69 o 
 -10  13   3        1.91        0.38      5.58 o 
  -9  13   3      260.45      228.97     18.73 o 
  -8  13   3        0.65        7.67      5.27 o 
  -7  13   3        9.88        6.17      6.44 o 
  -6  13   3        8.59        3.98      3.95 o 
  -5  13   3       69.09       82.06      6.82 o 
  -4  13   3        6.98        9.39      4.60 o 
  -3  13   3        5.90        5.27      4.78 o 
  -2  13   3      172.91      132.87      8.97 o 
  -1  13   3        1.59        5.44      3.60 o 
   0  13   3     1206.15     1080.42     27.15 o 
   1  13   3      316.66      333.24     11.23 o 
   2  13   3      553.18      547.49     14.38 o 
   3  13   3       40.78       44.47      5.55 o 
   4  13   3      132.01      117.90      9.87 o 
   5  13   3      280.27      245.49     11.13 o 
   6  13   3       39.50       34.89      5.87 o 
   7  13   3        4.62        1.47      4.85 o 
   8  13   3        7.13       -2.20      5.53 o 
   9  13   3        0.06        1.20      5.56 o 
  10  13   3       94.99       94.34     10.66 o 
  11  13   3       31.07       34.71      8.14 o 
  12  13   3        3.18        9.92      5.84 o 
 -13  14   3       17.48       25.93      8.80 o 
 -12  14   3       43.04       75.22     11.26 o 
 -11  14   3       25.17       23.49      7.57 o 
 -10  14   3      264.67      269.97     14.79 o 
  -9  14   3       17.78       27.67      7.16 o 
  -8  14   3       50.38       39.97     10.06 o 
  -7  14   3       25.94       26.23      6.59 o 
  -6  14   3        1.72       -2.52      4.76 o 
  -5  14   3        2.25       13.00      4.65 o 
  -4  14   3        9.29        2.40      4.39 o 
  -3  14   3      180.78      198.11     11.03 o 
  -2  14   3      617.01      575.89     17.34 o 
  -1  14   3      785.98      701.12     22.26 o 
   0  14   3     1518.71     1402.22     32.82 o 
   1  14   3       88.12       78.82      8.42 o 
   2  14   3      142.80      176.79      9.30 o 
   3  14   3      237.34      225.96     12.94 o 
   4  14   3       54.40       63.57      7.13 o 
   5  14   3        8.49       11.38      4.98 o 
   6  14   3       67.39       60.35      7.27 o 
   7  14   3      174.52      144.43     10.11 o 
   8  14   3       69.93       59.13      8.80 o 
   9  14   3       19.46       31.97      7.47 o 
  10  14   3        0.75        0.58      5.27 o 
  11  14   3      154.30      141.04     13.83 o 
 -12  15   3       20.04       23.62     13.73 o 
 -11  15   3      211.17      240.10     14.88 o 
 -10  15   3      121.97      123.42     11.61 o 
  -9  15   3       33.05       40.22      7.82 o 
  -8  15   3        1.66        2.58      5.78 o 
  -7  15   3      255.15      273.39     16.22 o 
  -6  15   3      218.42      232.26     20.05 o 
  -5  15   3       69.06       86.54     10.96 o 
  -4  15   3      196.48      170.47     13.15 o 
  -3  15   3      192.62      232.92     12.24 o 
  -2  15   3        5.74        5.44      5.11 o 
  -1  15   3       85.11      102.04     14.79 o 
   0  15   3      193.61      181.72     13.05 o 
   1  15   3      152.42      126.92      9.73 o 
   2  15   3       51.04       47.42      7.21 o 
   3  15   3      267.84      247.92     11.64 o 
   4  15   3       16.82       13.10      5.04 o 
   5  15   3        5.59        3.23      4.86 o 
   6  15   3      182.53      156.08     10.43 o 
   7  15   3      112.14      115.73      9.78 o 
   8  15   3       13.08       22.00      6.67 o 
   9  15   3       53.71       64.08     13.32 o 
  10  15   3       35.10       50.01     10.92 o 
 -11  16   3       94.19       97.11     11.35 o 
 -10  16   3        5.56        8.87      6.57 o 
  -9  16   3      406.81      389.94     20.99 o 
  -8  16   3        5.49       -3.02      6.67 o 
  -7  16   3       98.66      107.87     12.40 o 
  -6  16   3      255.20      236.28     21.69 o 
  -5  16   3       22.12       33.97      8.31 o 
  -4  16   3      211.68      220.67     14.85 o 
  -3  16   3       35.71       27.57      7.92 o 
  -2  16   3       32.34       42.44      8.81 o 
  -1  16   3       59.74       34.38      8.14 o 
   0  16   3        0.00        7.92      4.08 o 
   1  16   3        2.41        2.61      5.08 o 
   2  16   3      264.72      255.73     14.20 o 
   3  16   3       16.28       12.61      6.03 o 
   4  16   3       37.09       38.69      7.57 o 
   5  16   3       18.68       16.58      5.60 o 
   6  16   3        9.79        4.38      5.27 o 
   7  16   3        5.50        7.23      8.80 o 
   8  16   3        0.46        6.60      5.84 o 
   9  16   3      125.70      121.50     11.98 o 
 -10  17   3      286.38      312.52     24.93 o 
  -9  17   3       69.57      103.52     13.23 o 
  -8  17   3       24.28       -2.56      6.61 o 
  -7  17   3        1.46       19.44      8.14 o 
  -6  17   3       26.98       36.76      9.68 o 
  -5  17   3       39.10       38.69      9.94 o 
  -4  17   3       75.56       52.20     10.87 o 
  -3  17   3       21.88       19.10      7.80 o 
  -2  17   3       88.54       88.89     11.23 o 
  -1  17   3      772.38      778.90     26.48 o 
   0  17   3      382.35      369.67     18.75 o 
   1  17   3      164.09      188.22     27.89 o 
   2  17   3        0.42        8.13      6.79 o 
   3  17   3      103.61      117.32     10.86 o 
   4  17   3       16.82        5.28      7.65 o 
   5  17   3      176.67      179.96     13.04 o 
   6  17   3        2.61       -2.52      5.30 o 
   7  17   3      307.01      298.04     14.62 o 
   8  17   3      191.43      182.49     13.74 o 
  -9  18   3       55.05       59.80     13.23 o 
  -8  18   3      171.02      187.52     23.33 o 
  -7  18   3        3.86        0.45      7.13 o 
  -6  18   3        0.00        1.92     12.27 o 
  -5  18   3        0.32        8.54      7.92 o 
  -4  18   3       10.97       20.19     13.10 o 
  -3  18   3       59.13       72.75     11.20 o 
  -2  18   3       43.78       44.51      9.66 o 
  -1  18   3        0.01       11.78      7.91 o 
   0  18   3        3.09        2.42      7.13 o 
   1  18   3      370.22      416.37     20.25 o 
   2  18   3       18.13       22.04      8.01 o 
   3  18   3      181.54      176.08     15.23 o 
   4  18   3        0.19       -6.32      8.88 o 
   5  18   3       86.82       87.43     14.24 o 
   6  18   3      154.50      165.62     13.14 o 
   7  18   3       18.76       17.94     12.44 o 
  -7  19   3        9.81       22.47      8.32 o 
  -6  19   3        0.06       -2.02      9.51 o 
  -5  19   3       18.18        3.02     18.72 o 
  -4  19   3       70.14      103.20     15.70 o 
  -3  19   3      198.95      245.65     17.70 o 
  -2  19   3       10.45       16.39      8.72 o 
  -1  19   3      178.55      183.26     15.88 o 
   0  19   3      696.36      743.41     34.56 o 
   1  19   3      302.64      288.80     18.86 o 
   2  19   3      165.85      175.46     15.57 o 
   3  19   3       31.12       50.05     11.59 o 
   4  19   3        6.42        3.93      8.91 o 
   5  19   3        0.13       12.78      9.41 o 
  -5  20   3        8.15       -6.43      6.43 o 
  -4  20   3       43.41       46.14     10.69 o 
  -3  20   3        0.84       14.25      8.75 o 
  -2  20   3      309.81      362.74     31.30 o 
  -1  20   3      335.67      347.04     30.89 o 
   0  20   3       41.99       34.27     10.10 o 
   1  20   3       65.16      103.34     13.30 o 
   2  20   3      111.90       80.23     17.42 o 
   3  20   3       24.56       25.68     10.76 o 
 -18   0   4        0.05        5.72     19.16 o 
 -17   0   4       52.71       77.64     30.92 o 
 -16   0   4       41.47       37.52     11.28 o 
 -15   0   4       70.82       82.80     13.23 o 
 -14   0   4       53.59       41.29      9.62 o 
 -13   0   4       80.96       78.82     11.08 o 
 -12   0   4      420.81      405.50     17.32 o 
 -11   0   4      978.37     1015.72     21.49 o 
 -10   0   4        0.06       -1.12      3.28 o 
  -9   0   4      509.01      429.96     12.10 o 
  -8   0   4      304.25      304.55      8.56 o 
  -7   0   4     2210.94     2369.64     28.18 o 
  -6   0   4     1067.85     1188.00     16.27 o 
  -5   0   4     3960.31     4099.87     56.57 o 
  -4   0   4     1018.07      949.46     13.43 o 
  -3   0   4     7470.81     7580.70    108.44 o 
  -2   0   4     1772.93     1693.77     20.48 o 
  -1   0   4    10607.52    10788.83     99.00 o 
   0   0   4    69726.99    66443.20    808.59 o 
   1   0   4     1597.89     1628.08     23.27 o 
   2   0   4      900.96      784.20     14.74 o 
   3   0   4       27.69       14.43      2.56 o 
   4   0   4      576.93      636.01     12.84 o 
   5   0   4     4032.32     4159.79     45.16 o 
   6   0   4       85.61      110.09      6.74 o 
   7   0   4      531.69      580.92     14.90 o 
   8   0   4     4289.72     4272.55     59.08 o 
   9   0   4     3082.24     2977.54     44.39 o 
  10   0   4     1449.81     1356.67     31.99 o 
  11   0   4        3.22       -2.27      4.43 o 
  12   0   4      220.37      198.80     14.21 o 
  13   0   4       63.82       59.37      9.68 o 
  14   0   4      237.59      263.24     21.24 o 
  15   0   4      356.56      391.02     33.96 o 
 -18   1   4       17.69       19.69      6.69 o 
 -17   1   4      115.44      130.28     11.90 o 
 -16   1   4       15.67       11.04      6.29 o 
 -15   1   4       37.38       48.01      7.68 o 
 -14   1   4      393.48      413.85     13.67 o 
 -13   1   4       11.27       13.38      4.29 o 
 -12   1   4      913.46      772.72     17.11 o 
 -11   1   4     2041.76     1979.38     24.76 o 
 -10   1   4       75.85       80.40      4.97 o 
  -9   1   4       67.38       74.58      4.38 o 
  -8   1   4       23.37       56.38      3.22 o 
  -7   1   4     3552.05     4006.09     32.03 o 
  -6   1   4      654.22      636.88      8.25 o 
  -5   1   4      159.70      161.12      4.09 o 
  -4   1   4     4782.75     4985.77     35.70 o 
  -3   1   4     3013.83     2959.07     21.88 o 
  -2   1   4    11370.95    11883.54     85.77 o 
  -1   1   4      265.67      213.68      3.53 o 
   0   1   4    23352.40    23484.95    186.84 o 
   1   1   4        0.48        3.47      1.19 o 
   2   1   4        3.64        2.82      1.29 o 
   3   1   4      637.93      667.64     10.24 o 
   4   1   4       14.56       10.04      2.23 o 
   5   1   4     1017.47      944.43     16.51 o 
   6   1   4        0.01       -1.53      1.68 o 
   7   1   4       51.77       40.31      3.86 o 
   8   1   4      232.22      246.27      7.66 o 
   9   1   4       44.64       40.03      4.62 o 
  10   1   4      366.27      344.11     10.99 o 
  11   1   4      537.76      548.28     14.39 o 
  12   1   4        4.58        4.43      3.91 o 
  13   1   4        9.87        9.56      5.12 o 
  14   1   4       74.12      102.45     10.18 o 
  15   1   4        6.09       12.69      9.35 o 
 -18   2   4        0.05       17.99      7.42 o 
 -17   2   4      404.09      416.93     17.81 o 
 -16   2   4       32.76       27.36      9.32 o 
 -15   2   4       61.89       75.03      7.97 o 
 -14   2   4        7.58        5.59      4.15 o 
 -13   2   4      886.09      863.24     18.97 o 
 -12   2   4      859.43      794.69     17.24 o 
 -11   2   4     1052.81      980.95     16.00 o 
 -10   2   4      332.71      306.16      8.47 o 
  -9   2   4       57.10       65.29      4.23 o 
  -8   2   4       35.08       45.26      3.19 o 
  -7   2   4     1513.62     1694.27     15.78 o 
  -6   2   4       77.22      100.05      3.42 o 
  -5   2   4     4388.69     4582.39     34.20 o 
  -4   2   4     1804.61     1920.70     16.00 o 
  -3   2   4     3362.03     3459.00     24.97 o 
  -2   2   4      446.95      417.39      6.81 o 
  -1   2   4    55879.20    54854.77    374.35 o 
   0   2   4    12306.32    12626.68     90.31 o 
   1   2   4      161.33      164.08      3.45 o 
   2   2   4      144.64      169.86      3.76 o 
   3   2   4     3265.40     3557.26     29.48 o 
   4   2   4      875.79      927.79     12.73 o 
   5   2   4       16.70       19.18      2.58 o 
   6   2   4       77.11      103.96      5.06 o 
   7   2   4     1330.88     1291.48     16.71 o 
   8   2   4       38.17       31.14      3.71 o 
   9   2   4     1805.44     1697.88     25.06 o 
  10   2   4      102.88      103.07      7.96 o 
  11   2   4        7.52       -1.39      3.02 o 
  12   2   4       60.71       69.76      8.35 o 
  13   2   4        0.01        1.94      4.78 o 
  14   2   4       79.33       84.77     10.06 o 
  15   2   4       49.93       62.66     14.20 o 
 -18   3   4       17.10       23.11      8.45 o 
 -17   3   4       20.10       31.63      7.36 o 
 -16   3   4       75.32       77.37      8.70 o 
 -15   3   4        7.36        3.79      4.70 o 
 -14   3   4       17.30       15.47      4.61 o 
 -13   3   4       74.17       67.36      6.68 o 
 -12   3   4      167.61      123.80      6.96 o 
 -11   3   4      187.94      155.84      7.18 o 
 -10   3   4     2819.51     2707.74     29.59 o 
  -9   3   4      350.04      377.06      8.76 o 
  -8   3   4       57.45       47.50      3.17 o 
  -7   3   4     1500.66     1620.95     16.26 o 
  -6   3   4     1042.86     1075.97     14.83 o 
  -5   3   4      462.37      472.23      7.07 o 
  -4   3   4       51.16       67.91      2.26 o 
  -3   3   4    12216.06    12902.10     79.21 o 
  -2   3   4    14925.90    15704.78    106.34 o 
  -1   3   4     9898.39    10379.88     70.55 o 
   0   3   4    20625.59    20390.19    136.63 o 
   1   3   4     1373.04     1393.90     13.97 o 
   2   3   4     8310.09     8740.88     65.25 o 
   3   3   4      127.23      122.65      3.84 o 
   4   3   4      864.00     1010.67     13.33 o 
   5   3   4      738.67      805.79     10.79 o 
   6   3   4      127.66      155.78      5.12 o 
   7   3   4       29.31       28.80      3.73 o 
   8   3   4       85.87       64.91      4.95 o 
   9   3   4        0.29       -2.90      2.90 o 
  10   3   4       33.51       38.59      5.71 o 
  11   3   4       54.13       50.74      7.33 o 
  12   3   4       37.22       35.67      6.79 o 
  13   3   4      231.91      248.44     14.56 o 
  14   3   4        6.66        2.49      4.77 o 
  15   3   4      109.51      141.14     18.98 o 
 -18   4   4        7.15       14.39      6.05 o 
 -17   4   4        0.03        0.98      5.56 o 
 -16   4   4        1.32       -0.20      5.18 o 
 -15   4   4      163.02      166.71     11.58 o 
 -14   4   4        7.22        0.16      4.11 o 
 -13   4   4       31.91       25.24      5.32 o 
 -12   4   4        4.88        4.91      2.73 o 
 -11   4   4      392.15      313.37     10.64 o 
 -10   4   4      416.54      382.15     10.25 o 
  -9   4   4      200.79      170.95      6.61 o 
  -8   4   4      532.68      481.49     13.05 o 
  -7   4   4        3.39        6.25      1.81 o 
  -6   4   4      240.01      283.69      6.01 o 
  -5   4   4      314.12      288.50      5.64 o 
  -4   4   4     6912.66     7389.24     52.50 o 
  -3   4   4     8136.42     8464.62     58.90 o 
  -2   4   4     3418.67     3848.58     26.73 o 
  -1   4   4       58.71       30.50      1.59 o 
   0   4   4     1403.09     1507.16     13.10 o 
   1   4   4     2077.67     2343.97     21.34 o 
   2   4   4      927.61     1058.71     11.42 o 
   3   4   4      369.90      434.10      8.33 o 
   4   4   4        2.22        1.20      1.44 o 
   5   4   4      493.53      483.05     11.83 o 
   6   4   4       93.34      107.59      4.94 o 
   7   4   4        3.66        5.46      2.86 o 
   8   4   4      437.30      379.08     11.27 o 
   9   4   4      417.06      354.46     13.64 o 
  10   4   4      123.49      125.91      9.67 o 
  11   4   4       37.32       37.97      9.08 o 
  12   4   4      167.80      189.68     12.82 o 
  13   4   4       62.56       64.04      8.77 o 
  14   4   4      327.32      345.78     19.48 o 
  15   4   4       56.74       60.76      8.38 o 
 -17   5   4      116.80      118.46     12.57 o 
 -16   5   4       46.23       50.33      7.97 o 
 -15   5   4       22.42       11.65      5.49 o 
 -14   5   4        6.31       -3.89      3.89 o 
 -13   5   4      141.57      151.35      8.94 o 
 -12   5   4       31.31       34.91      4.63 o 
 -11   5   4      287.69      233.40      8.43 o 
 -10   5   4       36.53       44.45      4.81 o 
  -9   5   4     4026.09     3834.45     37.76 o 
  -8   5   4      360.63      335.19      7.46 o 
  -7   5   4       75.99       60.29      4.20 o 
  -6   5   4      499.58      534.63      7.44 o 
  -5   5   4      785.78      953.40      9.53 o 
  -4   5   4      518.15      583.24      6.55 o 
  -3   5   4     2648.58     2815.67     23.20 o 
  -2   5   4      688.58      684.58      7.42 o 
  -1   5   4      733.09      943.70      9.22 o 
   0   5   4      167.43      117.18      4.48 o 
   1   5   4      349.99      424.50      8.78 o 
   2   5   4     1912.61     1985.34     17.37 o 
   3   5   4      451.96      443.84      7.27 o 
   4   5   4      307.97      301.31      6.46 o 
   5   5   4       33.68       19.34      2.80 o 
   6   5   4      330.81      311.44      8.77 o 
   7   5   4      389.76      419.74     11.76 o 
   8   5   4      196.36      168.18     11.39 o 
   9   5   4      158.20      138.24     11.20 o 
  10   5   4       40.24       42.72      6.66 o 
  11   5   4       16.26        6.73      5.10 o 
  12   5   4       79.10       87.21      9.67 o 
  13   5   4      182.34      194.44     14.40 o 
  14   5   4       12.12       19.35      5.49 o 
  15   5   4      135.42      119.33     10.20 o 
 -17   6   4       41.91       43.64      8.03 o 
 -16   6   4        7.42       12.97      6.17 o 
 -15   6   4       23.47       24.72      6.73 o 
 -14   6   4       19.87       12.14      5.78 o 
 -13   6   4      882.32      827.68     21.86 o 
 -12   6   4       94.79      108.03      9.94 o 
 -11   6   4        0.05        1.75      3.28 o 
 -10   6   4      420.63      436.10     10.99 o 
  -9   6   4     2066.30     2107.27     23.00 o 
  -8   6   4      217.62      253.96      6.19 o 
  -7   6   4       87.74       68.46      3.44 o 
  -6   6   4     1322.14     1230.08     12.73 o 
  -5   6   4     2749.71     3030.86     22.71 o 
  -4   6   4     1526.46     1711.60     14.24 o 
  -3   6   4      281.11      296.13      4.56 o 
  -2   6   4     5279.25     6146.96     43.93 o 
  -1   6   4       86.39       86.58      2.50 o 
   0   6   4      420.03      429.89      8.08 o 
   1   6   4      712.31      899.83     13.32 o 
   2   6   4       90.43      137.33      4.76 o 
   3   6   4       39.07       59.13      2.39 o 
   4   6   4      580.18      517.92      9.91 o 
   5   6   4      691.92      638.16     13.89 o 
   6   6   4        0.05        4.27      2.71 o 
   7   6   4      561.53      404.17     13.58 o 
   8   6   4       64.04       49.28      6.57 o 
   9   6   4      909.67      847.66     39.22 o 
  10   6   4       69.82       73.49      8.92 o 
  11   6   4        6.53       19.17      4.92 o 
  12   6   4       89.77       92.68      8.95 o 
  13   6   4      235.04      223.14     12.89 o 
  14   6   4       24.27       27.43      5.79 o 
 -17   7   4       32.32       59.48      9.17 o 
 -16   7   4       68.57       71.84     14.59 o 
 -15   7   4        4.76       -0.24      4.09 o 
 -14   7   4       45.17       63.29      7.26 o 
 -13   7   4       47.24       27.23      5.60 o 
 -12   7   4      535.57      505.04     18.11 o 
 -11   7   4      235.05      245.11     11.23 o 
 -10   7   4      189.85      212.92      9.04 o 
  -9   7   4      281.64      277.13      7.60 o 
  -8   7   4        9.60       11.69      2.58 o 
  -7   7   4      500.75      500.48      8.38 o 
  -6   7   4       99.96       98.49      3.64 o 
  -5   7   4      817.21      751.60      8.63 o 
  -4   7   4      857.13      890.63      9.29 o 
  -3   7   4       10.98        4.79      1.46 o 
  -2   7   4      836.60      853.98      8.96 o 
  -1   7   4       32.63       64.11      3.10 o 
   0   7   4        2.82        1.03      1.81 o 
   1   7   4      146.20      202.12      6.21 o 
   2   7   4       15.75       21.91      2.75 o 
   3   7   4       63.09       85.63      4.90 o 
   4   7   4      162.10      164.62      4.26 o 
   5   7   4        6.23        5.45      3.64 o 
   6   7   4      389.52      365.83     11.52 o 
   7   7   4       16.71       22.81      5.04 o 
   8   7   4      745.86      592.85     17.73 o 
   9   7   4       38.83       39.92      6.83 o 
  10   7   4       11.05        9.34      5.34 o 
  11   7   4        0.01        4.87      4.06 o 
  12   7   4      231.48      239.46     12.93 o 
  13   7   4       98.45      124.97     14.59 o 
  14   7   4       30.55       32.85      6.16 o 
 -17   8   4        0.06        6.45      6.16 o 
 -16   8   4        6.86       -1.13      5.19 o 
 -15   8   4       18.02       20.58      7.29 o 
 -14   8   4      104.62      101.87      8.91 o 
 -13   8   4        3.28        6.45      5.70 o 
 -12   8   4      311.61      311.41     13.38 o 
 -11   8   4       39.03       35.46      5.37 o 
 -10   8   4        0.56        0.27      3.02 o 
  -9   8   4      599.27      569.59     13.04 o 
  -8   8   4       51.61       53.65      4.37 o 
  -7   8   4     1367.76     1324.82     17.13 o 
  -6   8   4       91.33       79.71      3.38 o 
  -5   8   4     1475.84     1558.76     14.28 o 
  -4   8   4     5276.62     5816.83     39.78 o 
  -3   8   4      328.48      346.49      5.41 o 
  -2   8   4        1.06        1.18      1.27 o 
  -1   8   4     2229.02     2208.97     29.99 o 
   0   8   4     1580.16     1621.09     20.10 o 
   1   8   4     1916.07     2011.60     28.48 o 
   2   8   4      183.83      189.24      6.74 o 
   3   8   4     1459.81     1391.82     19.82 o 
   4   8   4        9.21        7.78      3.96 o 
   5   8   4      302.69      339.50     10.92 o 
   6   8   4      117.78       90.87      7.45 o 
   7   8   4      973.98      837.35     20.67 o 
   8   8   4      306.41      256.74     12.47 o 
   9   8   4      445.71      446.62     31.05 o 
  10   8   4       13.19        9.04      5.60 o 
  11   8   4       75.12       84.73      9.82 o 
  12   8   4       61.01       64.69      8.04 o 
  13   8   4        2.19        7.60      4.74 o 
  14   8   4      119.41      116.92     10.59 o 
 -16   9   4      250.03      280.68     16.08 o 
 -15   9   4       51.38       76.43      9.77 o 
 -14   9   4        0.00        2.47      4.99 o 
 -13   9   4       18.21        9.74      5.22 o 
 -12   9   4       23.62       36.66     12.09 o 
 -11   9   4       29.73       28.90      6.44 o 
 -10   9   4       18.96        8.26      4.06 o 
  -9   9   4      646.11      551.27     14.17 o 
  -8   9   4      214.87      224.71      8.57 o 
  -7   9   4     1105.81     1156.59     16.53 o 
  -6   9   4     3163.62     3141.70     31.68 o 
  -5   9   4      280.45      263.46      5.30 o 
  -4   9   4     2305.72     2436.78     19.88 o 
  -3   9   4     2288.23     2436.30     19.52 o 
  -2   9   4      418.40      460.87      7.59 o 
  -1   9   4      716.41      753.06      9.54 o 
   0   9   4        3.72       10.67      3.01 o 
   1   9   4      330.96      358.56      9.11 o 
   2   9   4      336.89      303.43      8.81 o 
   3   9   4      549.26      570.44     13.76 o 
   4   9   4       12.72        6.39      3.26 o 
   5   9   4      466.61      402.48     11.09 o 
   6   9   4       47.14       15.23      4.77 o 
   7   9   4      105.37       91.01      8.34 o 
   8   9   4      546.30      525.39     17.40 o 
   9   9   4       37.53       34.06      6.84 o 
  10   9   4       97.13       98.28     18.35 o 
  11   9   4      831.82      885.13     25.54 o 
  12   9   4       88.58      123.68     10.57 o 
  13   9   4      582.98      617.80     20.94 o 
 -16  10   4      101.28      135.45     19.22 o 
 -15  10   4        6.24        6.80      6.16 o 
 -14  10   4      230.03      261.25     16.34 o 
 -13  10   4        8.27       17.74      7.85 o 
 -12  10   4        8.28       15.82      7.00 o 
 -11  10   4        5.36        6.53      4.22 o 
 -10  10   4      172.18      155.35      9.04 o 
  -9  10   4       61.71       60.71      8.77 o 
  -8  10   4        3.00        8.34      3.36 o 
  -7  10   4      369.55      353.63     10.15 o 
  -6  10   4      999.70     1006.74     16.81 o 
  -5  10   4     1424.70     1389.07     16.79 o 
  -4  10   4      124.37      125.13      4.34 o 
  -3  10   4        9.90        9.65      1.95 o 
  -2  10   4      386.71      393.13      7.06 o 
  -1  10   4      171.00      146.68      4.90 o 
   0  10   4     1363.62     1406.90     18.06 o 
   1  10   4     2503.01     2309.66     30.72 o 
   2  10   4     1599.15     1421.12     20.60 o 
   3  10   4      404.66      360.21     10.28 o 
   4  10   4       35.46       45.70      5.00 o 
   5  10   4      635.14      521.10     14.15 o 
   6  10   4       34.58       25.90      5.39 o 
   7  10   4      504.74      527.07     17.19 o 
   8  10   4      466.83      453.85     16.54 o 
   9  10   4      272.17      281.53     14.52 o 
  10  10   4      606.48      622.06     26.27 o 
  11  10   4      155.41      166.67     14.33 o 
  12  10   4      306.26      318.53     17.22 o 
  13  10   4        2.28       11.36      7.31 o 
 -15  11   4        0.11       -0.49      5.32 o 
 -14  11   4       31.89       34.58     13.81 o 
 -13  11   4        0.18        7.84      7.20 o 
 -12  11   4      121.08      127.64     11.23 o 
 -11  11   4       54.59       57.48      8.36 o 
 -10  11   4       70.67       64.09      8.09 o 
  -9  11   4       11.64        8.42      4.06 o 
  -8  11   4     1355.05     1292.55     27.36 o 
  -7  11   4      189.40      193.11      8.15 o 
  -6  11   4       31.87       25.59      4.24 o 
  -5  11   4      136.62      124.95      6.37 o 
  -4  11   4       97.49      131.48      5.12 o 
  -3  11   4      690.33      671.40     14.07 o 
  -2  11   4       44.24       57.84      4.39 o 
  -1  11   4        4.66        2.37      2.53 o 
   0  11   4       14.21       16.14      3.83 o 
   1  11   4      683.95      691.72     15.26 o 
   2  11   4       42.22       45.33      5.32 o 
   3  11   4        7.58        9.47      3.89 o 
   4  11   4       30.08       27.58      4.61 o 
   5  11   4      266.60      244.08     10.41 o 
   6  11   4        0.00        0.71      3.99 o 
   7  11   4      133.21      106.68      9.68 o 
   8  11   4        0.17        5.62      4.94 o 
   9  11   4        2.95        4.13      5.24 o 
  10  11   4      307.74      357.26     16.46 o 
  11  11   4       28.21       15.08      7.67 o 
  12  11   4      170.01      199.23     14.45 o 
 -15  12   4       14.69       16.55     15.68 o 
 -14  12   4      138.58      142.42     14.18 o 
 -13  12   4       80.96      112.41     18.28 o 
 -12  12   4      115.41      125.47     11.52 o 
 -11  12   4        2.22       -4.78      5.41 o 
 -10  12   4      111.42      103.35      9.85 o 
  -9  12   4       15.99       27.72      7.54 o 
  -8  12   4        6.92       15.15      5.46 o 
  -7  12   4       53.21       44.46      6.36 o 
  -6  12   4      209.22      213.64      9.55 o 
  -5  12   4        0.05        1.50      3.47 o 
  -4  12   4        0.13       -1.11      4.07 o 
  -3  12   4       76.18       54.23      7.04 o 
  -2  12   4      709.53      709.02     14.97 o 
  -1  12   4      838.88      967.29     16.37 o 
   0  12   4       82.78       73.29      5.45 o 
   1  12   4       13.63       20.70      4.64 o 
   2  12   4      114.45      129.10      6.99 o 
   3  12   4       37.16       37.31      4.91 o 
   4  12   4      175.30      167.77      8.96 o 
   5  12   4        7.50        6.50      4.39 o 
   6  12   4       37.33       45.34      7.84 o 
   7  12   4      102.17      125.33     11.42 o 
   8  12   4       29.86       27.63      7.29 o 
   9  12   4      453.07      486.88     18.54 o 
  10  12   4      172.37      175.94     13.24 o 
  11  12   4      373.31      356.15     17.75 o 
  12  12   4      568.32      605.86     22.45 o 
 -14  13   4        0.49       10.10      8.70 o 
 -13  13   4       61.66       73.33     11.68 o 
 -12  13   4       64.62       79.34     10.71 o 
 -11  13   4      197.22      211.91     13.47 o 
 -10  13   4        9.02        9.02      6.22 o 
  -9  13   4      238.28      256.66     14.01 o 
  -8  13   4      108.56       85.74      8.74 o 
  -7  13   4       41.56       39.09      6.55 o 
  -6  13   4      377.70      341.12     13.25 o 
  -5  13   4      201.60      200.04     12.13 o 
  -4  13   4       39.18       23.57      5.52 o 
  -3  13   4       31.24       35.83      5.89 o 
  -2  13   4      477.24      391.40     13.45 o 
  -1  13   4     1798.51     1653.54     33.99 o 
   0  13   4      454.17      396.75     12.04 o 
   1  13   4      402.58      399.22     13.75 o 
   2  13   4      255.32      254.10      9.46 o 
   3  13   4       24.89       38.51      5.76 o 
   4  13   4      216.57      212.88     10.28 o 
   5  13   4       13.22       22.64      5.19 o 
   6  13   4        3.51        4.52      4.18 o 
   7  13   4       72.29       63.62      8.22 o 
   8  13   4        0.23       -4.77      4.78 o 
   9  13   4      126.73      131.67     11.62 o 
  10  13   4      148.74      166.25     13.45 o 
  11  13   4       13.51       25.49      7.38 o 
 -13  14   4       90.62       92.09     16.31 o 
 -12  14   4       37.43       39.19      8.42 o 
 -11  14   4       58.96       51.48      8.66 o 
 -10  14   4       54.52       53.50      8.53 o 
  -9  14   4        9.10       -1.50      5.32 o 
  -8  14   4       34.51       30.75      6.86 o 
  -7  14   4       99.88       93.41      9.55 o 
  -6  14   4       66.14       58.10      8.97 o 
  -5  14   4       24.17       14.67      6.32 o 
  -4  14   4       34.57        9.13      6.01 o 
  -3  14   4      125.19      101.71      8.63 o 
  -2  14   4        1.79        2.17      5.91 o 
  -1  14   4       41.89       29.66      6.41 o 
   0  14   4      317.88      310.66     12.69 o 
   1  14   4       24.39       28.17      6.00 o 
   2  14   4      159.77      136.06      8.52 o 
   3  14   4       72.36       90.90      7.79 o 
   4  14   4       49.50       44.09      6.54 o 
   5  14   4        2.63        2.31      4.41 o 
   6  14   4       94.91       74.48      7.92 o 
   7  14   4        8.50        2.50      5.52 o 
   8  14   4       21.27       18.36      6.28 o 
   9  14   4       32.59       45.07      8.55 o 
  10  14   4       98.26      128.30     12.28 o 
  11  14   4       79.57       86.16     11.93 o 
 -13  15   4        0.09       12.98     12.63 o 
 -12  15   4       26.84       22.35      8.81 o 
 -11  15   4        0.27       -6.13      6.13 o 
 -10  15   4      119.64      120.52     11.48 o 
  -9  15   4        5.24        8.79      6.13 o 
  -8  15   4       46.75       43.68     14.13 o 
  -7  15   4       20.63       37.08      8.20 o 
  -6  15   4      957.02      873.02     26.88 o 
  -5  15   4       12.86       11.41      6.30 o 
  -4  15   4        0.30        5.15      5.99 o 
  -3  15   4       15.21       12.09     10.49 o 
  -2  15   4      337.14      360.42     19.94 o 
  -1  15   4        8.45       10.73      5.15 o 
   0  15   4      184.37      180.80     10.95 o 
   1  15   4        0.04       -1.02      3.41 o 
   2  15   4      431.47      448.40     16.31 o 
   3  15   4       17.74       12.94      5.26 o 
   4  15   4      122.57      124.46      9.17 o 
   5  15   4       64.08       68.62      7.67 o 
   6  15   4        6.00        6.89      5.19 o 
   7  15   4       14.39       18.52      6.83 o 
   8  15   4      173.19      173.99     13.16 o 
   9  15   4       65.90       45.70      8.60 o 
  10  15   4      395.58      439.45     19.45 o 
 -12  16   4       81.06      103.86     12.29 o 
 -11  16   4       57.84       35.29     17.76 o 
 -10  16   4        2.97        2.03      9.58 o 
  -9  16   4       13.57       17.60      8.17 o 
  -8  16   4       10.57       17.01      7.85 o 
  -7  16   4      196.66      221.22     15.48 o 
  -6  16   4        3.91        2.09      6.11 o 
  -5  16   4      160.43      175.89     13.87 o 
  -4  16   4       19.26       24.86      7.66 o 
  -3  16   4       21.00       25.35      7.38 o 
  -2  16   4       22.60       35.47      8.31 o 
  -1  16   4       14.14        5.75      6.11 o 
   0  16   4       10.83        8.20      6.65 o 
   1  16   4      105.84      121.01     11.87 o 
   2  16   4      495.25      492.20     17.91 o 
   3  16   4      343.58      357.58     15.44 o 
   4  16   4        2.81        1.16      4.94 o 
   5  16   4       81.48       94.10      9.24 o 
   6  16   4      249.49      245.84     16.83 o 
   7  16   4       11.66        7.34      5.84 o 
   8  16   4       70.82       73.86     12.57 o 
   9  16   4       87.43      104.76     14.96 o 
 -11  17   4      106.52      145.96     26.13 o 
 -10  17   4      197.22      225.68     21.55 o 
  -9  17   4        0.28        1.80      8.99 o 
  -8  17   4       46.99       64.33     12.34 o 
  -7  17   4       13.32       11.23     11.11 o 
  -6  17   4       90.87       61.29     10.51 o 
  -5  17   4        0.42       -0.41      6.83 o 
  -4  17   4       11.74        9.29      6.94 o 
  -3  17   4        0.55        6.20      7.04 o 
  -2  17   4        2.00       -0.79      6.53 o 
  -1  17   4      114.81      122.11     14.74 o 
   0  17   4      319.46      333.09     19.20 o 
   1  17   4        2.86       -2.50      6.18 o 
   2  17   4       79.15       84.53     11.34 o 
   3  17   4        0.02        5.64      8.72 o 
   4  17   4       18.11       26.73     10.20 o 
   5  17   4      135.92      127.79     11.52 o 
   6  17   4        9.56        8.02      8.86 o 
   7  17   4       23.82       46.16      8.45 o 
   8  17   4       76.55       61.41     10.31 o 
  -9  18   4       33.71       91.83     15.25 o 
  -8  18   4      138.83      139.83     35.27 o 
  -7  18   4       50.55       62.67     11.08 o 
  -6  18   4      190.77      192.55     15.99 o 
  -5  18   4        3.35        6.55      8.93 o 
  -4  18   4       38.34       22.93      8.55 o 
  -3  18   4        0.01        2.29      6.86 o 
  -2  18   4      105.70      124.66     13.74 o 
  -1  18   4        8.22        6.72      7.13 o 
   0  18   4      614.50      610.47     24.61 o 
   1  18   4      504.74      568.84     23.62 o 
   2  18   4       23.10       30.83      8.67 o 
   3  18   4       12.22       18.87      7.84 o 
   4  18   4        2.14        2.29      6.86 o 
   5  18   4        0.01        1.36      6.69 o 
   6  18   4       59.24       66.65     11.18 o 
  -8  19   4       41.00       89.70     23.51 o 
  -7  19   4        0.86        5.65     12.19 o 
  -6  19   4       16.84       16.85     16.11 o 
  -5  19   4        0.77        2.31      7.15 o 
  -4  19   4       14.31       25.09      8.81 o 
  -3  19   4       14.12        7.69      6.93 o 
  -2  19   4      109.47      130.88     13.81 o 
  -1  19   4      109.90      112.80     21.04 o 
   0  19   4      210.06      227.77     17.19 o 
   1  19   4       87.47       86.57     12.21 o 
   2  19   4       37.17       44.51     10.49 o 
   3  19   4      205.61      238.09     17.76 o 
   4  19   4       20.44       26.66      8.94 o 
   5  19   4       18.93       19.49     11.98 o 
  -5  20   4       14.45       18.45      9.49 o 
  -4  20   4        0.43        7.52     10.45 o 
  -3  20   4        6.48        6.79      7.38 o 
  -2  20   4        3.99        5.18      8.02 o 
  -1  20   4      176.67      148.08     23.19 o 
   0  20   4       10.56       11.98      7.99 o 
   1  20   4       85.46       89.76     12.90 o 
   2  20   4        0.33        9.93      7.56 o 
 -18   1   5       15.75       14.62      6.45 o 
 -17   1   5      221.41      251.77     14.96 o 
 -16   1   5        8.79       11.02      6.17 o 
 -15   1   5       88.45       87.39      9.13 o 
 -14   1   5      383.34      355.43     12.52 o 
 -13   1   5      337.57      352.50     12.52 o 
 -12   1   5      633.89      573.31     14.30 o 
 -11   1   5       64.72       76.90      5.12 o 
 -10   1   5       86.29       72.06      4.70 o 
  -9   1   5      625.18      577.56     10.52 o 
  -8   1   5      308.26      382.82      7.14 o 
  -7   1   5        5.98        3.34      1.62 o 
  -6   1   5      958.46     1046.53     11.13 o 
  -5   1   5     1231.11     1269.99     16.57 o 
  -4   1   5     2065.30     2182.59     16.38 o 
  -3   1   5     2222.19     2279.36     21.70 o 
  -2   1   5    15258.99    16035.10    131.39 o 
  -1   1   5     2837.95     3103.69     22.05 o 
   0   1   5      551.92      563.71      6.05 o 
   1   1   5        0.43        1.75      1.00 o 
   2   1   5      651.17      649.91      7.95 o 
   3   1   5      787.77      710.93     11.01 o 
   4   1   5      739.70      786.37     13.44 o 
   5   1   5      716.76      742.39     11.89 o 
   6   1   5      485.65      430.26      8.72 o 
   7   1   5     1522.46     1504.78     18.84 o 
   8   1   5      589.92      554.77     11.22 o 
   9   1   5       15.02       19.83      3.91 o 
  10   1   5       36.96       40.92      5.31 o 
  11   1   5      112.38      104.17      7.54 o 
  12   1   5       50.02       48.94      6.38 o 
  13   1   5       98.96      115.92     10.77 o 
  14   1   5      113.66       94.94     10.65 o 
  15   1   5      182.92      198.14     19.68 o 
 -18   2   5      364.02      496.48     23.19 o 
 -17   2   5       14.91       12.66      5.94 o 
 -16   2   5      146.27      151.15     11.81 o 
 -15   2   5      181.15      179.36     10.13 o 
 -14   2   5      106.69      115.92      8.31 o 
 -13   2   5       34.50       35.25      5.42 o 
 -12   2   5     1164.50     1118.99     19.01 o 
 -11   2   5      467.84      489.60     10.92 o 
 -10   2   5        7.61       21.21      3.17 o 
  -9   2   5       98.21      107.64      5.01 o 
  -8   2   5     1285.71     1289.17     15.22 o 
  -7   2   5       27.41       35.57      2.42 o 
  -6   2   5      392.46      431.97      6.19 o 
  -5   2   5      350.03      382.05      5.78 o 
  -4   2   5     1129.89     1168.97     11.08 o 
  -3   2   5     3125.15     3455.33     27.95 o 
  -2   2   5    21884.39    22944.43    157.72 o 
  -1   2   5      554.81      639.40      6.76 o 
   0   2   5       19.44       20.46      1.35 o 
   1   2   5     1632.07     1796.72     15.27 o 
   2   2   5     1461.96     1642.43     14.07 o 
   3   2   5     2066.53     2155.12     20.06 o 
   4   2   5      156.75      126.97      4.26 o 
   5   2   5      159.57      162.89      5.71 o 
   6   2   5        6.17        2.45      2.21 o 
   7   2   5      269.17      230.19      7.11 o 
   8   2   5        6.85        2.64      2.73 o 
   9   2   5      388.14      371.19     11.35 o 
  10   2   5      722.70      671.19     17.52 o 
  11   2   5       26.51       13.77      5.33 o 
  12   2   5      126.11      100.11     10.12 o 
  13   2   5       14.20        7.58      4.90 o 
  14   2   5       41.35       37.49      7.72 o 
  15   2   5      126.88       99.72     18.72 o 
 -18   3   5        1.65        7.32      8.33 o 
 -17   3   5       60.70       83.99     11.57 o 
 -16   3   5      105.34       98.14      9.47 o 
 -15   3   5      111.24      125.72      9.05 o 
 -14   3   5      108.76      129.89      8.67 o 
 -13   3   5       87.75       62.81      6.34 o 
 -12   3   5     1710.76     1541.32     23.16 o 
 -11   3   5     1047.83      964.40     15.75 o 
 -10   3   5      381.27      360.61      9.02 o 
  -9   3   5        2.18        4.26      2.15 o 
  -8   3   5      235.29      250.77      6.28 o 
  -7   3   5     2637.63     2938.67     25.15 o 
  -6   3   5       14.67       17.78      2.02 o 
  -5   3   5     1812.80     2020.74     17.55 o 
  -4   3   5      465.47      489.33      5.98 o 
  -3   3   5     2566.87     2769.56     20.47 o 
  -2   3   5      977.55     1228.43     10.50 o 
  -1   3   5     7000.11     7091.56     52.48 o 
   0   3   5     6169.06     6405.27     48.14 o 
   1   3   5       68.91       67.35      4.54 o 
   2   3   5       42.87       59.73      2.38 o 
   3   3   5     5132.30     5477.83     44.11 o 
   4   3   5        1.21        0.17      1.63 o 
   5   3   5       52.87       65.87      4.11 o 
   6   3   5      283.11      283.00      6.94 o 
   7   3   5       54.20       51.05      4.96 o 
   8   3   5      129.10      147.59      7.21 o 
   9   3   5      699.37      662.85     14.69 o 
  10   3   5       13.15       24.00      7.92 o 
  11   3   5        6.81       10.89      5.15 o 
  12   3   5        0.04       10.69      5.22 o 
  13   3   5      156.72      144.39     11.86 o 
  14   3   5       19.22       24.46      5.95 o 
 -18   4   5        0.86        2.28      9.73 o 
 -17   4   5      111.39      120.63     11.38 o 
 -16   4   5        0.02        2.39      5.31 o 
 -15   4   5       60.98       54.14      8.26 o 
 -14   4   5      112.43       79.27      7.42 o 
 -13   4   5        0.11        2.12      3.71 o 
 -12   4   5      622.44      554.58     13.10 o 
 -11   4   5        8.63        6.61      3.11 o 
 -10   4   5      438.97      402.92      9.41 o 
  -9   4   5       86.00       99.62      6.47 o 
  -8   4   5     2190.91     2372.45     25.31 o 
  -7   4   5       98.39       72.38      3.67 o 
  -6   4   5        0.02        3.66      1.89 o 
  -5   4   5      546.47      528.66      6.70 o 
  -4   4   5     1076.16     1121.06     10.91 o 
  -3   4   5     5994.02     6406.10     41.22 o 
  -2   4   5      717.79      731.80      6.96 o 
  -1   4   5     4030.52     4086.40     30.07 o 
   0   4   5     1855.40     1969.98     16.44 o 
   1   4   5      879.87      904.53     10.58 o 
   2   4   5     3136.15     3519.57     29.62 o 
   3   4   5      165.16      178.27      3.93 o 
   4   4   5       12.49        4.65      1.78 o 
   5   4   5        0.27        0.32      2.10 o 
   6   4   5      217.48      213.71      7.40 o 
   7   4   5       63.36       62.09      5.23 o 
   8   4   5      794.09      835.87     26.15 o 
   9   4   5      114.58      109.60      9.14 o 
  10   4   5       15.21       23.25      5.60 o 
  11   4   5       61.05       63.42      8.38 o 
  12   4   5       66.54       79.71     11.69 o 
  13   4   5       54.15       63.57      9.18 o 
  14   4   5      322.53      348.24     17.59 o 
 -18   5   5        0.04        6.55      7.29 o 
 -17   5   5      106.55      116.04     12.07 o 
 -16   5   5      344.98      324.58     15.28 o 
 -15   5   5       84.79       73.00      8.78 o 
 -14   5   5        0.14       -3.60      3.86 o 
 -13   5   5       58.68       43.99      5.95 o 
 -12   5   5       10.72       10.46      3.54 o 
 -11   5   5      513.12      480.14     11.63 o 
 -10   5   5        0.05        1.07      2.99 o 
  -9   5   5      150.14      117.69      5.59 o 
  -8   5   5       59.22       54.27      3.96 o 
  -7   5   5     1006.60     1122.92     13.86 o 
  -6   5   5      451.70      487.46      7.46 o 
  -5   5   5     2888.76     3101.53     23.90 o 
  -4   5   5     2122.91     2365.61     21.33 o 
  -3   5   5    17997.73    19134.91    122.62 o 
  -2   5   5     7224.19     7423.89     49.30 o 
  -1   5   5      750.95      981.35      9.68 o 
   0   5   5      461.14      459.85      5.93 o 
   1   5   5     1056.14     1050.17     11.60 o 
   2   5   5      617.72      579.16      7.79 o 
   3   5   5      102.99      131.32      3.97 o 
   4   5   5      330.21      336.63      6.40 o 
   5   5   5       52.03       53.24      3.81 o 
   6   5   5       21.87       10.46      3.37 o 
   7   5   5       75.15       65.94      6.95 o 
   8   5   5      214.57      233.94     13.74 o 
   9   5   5        9.69       -3.01      4.80 o 
  10   5   5       44.01       52.86      7.40 o 
  11   5   5       34.27       34.09      6.93 o 
  12   5   5      157.78      181.94     13.03 o 
  13   5   5        1.75        5.62      4.43 o 
  14   5   5       86.97       94.92     11.50 o 
 -17   6   5       91.35       94.52     10.56 o 
 -16   6   5        5.29        6.62      5.60 o 
 -15   6   5        2.33        6.72      4.92 o 
 -14   6   5      234.84      210.35     12.22 o 
 -13   6   5        0.07        1.27      4.53 o 
 -12   6   5        2.36       -0.13      3.66 o 
 -11   6   5      175.13      149.07      7.12 o 
 -10   6   5     5546.13     5220.02     49.46 o 
  -9   6   5       98.54       98.97      5.41 o 
  -8   6   5     1067.19     1069.58     13.25 o 
  -7   6   5      213.69      256.69      6.20 o 
  -6   6   5       58.31       55.35      2.60 o 
  -5   6   5        1.00        7.82      1.51 o 
  -4   6   5      219.74      324.31      4.97 o 
  -3   6   5     6618.45     7563.26     51.21 o 
  -2   6   5     1624.15     1817.48     15.36 o 
  -1   6   5       41.62       20.67      1.51 o 
   0   6   5     4492.35     4349.33     41.19 o 
   1   6   5      312.91      234.00      8.57 o 
   2   6   5     1991.37     2034.47     22.19 o 
   3   6   5      283.77      259.70      6.00 o 
   4   6   5        6.23        7.29      2.00 o 
   5   6   5      252.12      249.53      7.66 o 
   6   6   5      726.27      679.12     15.68 o 
   7   6   5       11.30        2.70      3.66 o 
   8   6   5      390.76      325.01     13.44 o 
   9   6   5       25.63       19.84      7.54 o 
  10   6   5      133.11      103.49      8.70 o 
  11   6   5       88.07       98.38      8.94 o 
  12   6   5      321.05      287.40     13.99 o 
  13   6   5        6.22        1.24      4.94 o 
  14   6   5      131.13      165.59     16.82 o 
 -17   7   5      149.02      140.59     12.47 o 
 -16   7   5      156.99      177.29     12.77 o 
 -15   7   5        1.65        5.60      4.59 o 
 -14   7   5       86.65       82.79      7.81 o 
 -13   7   5      227.32      191.46      9.98 o 
 -12   7   5      151.94      146.66      9.84 o 
 -11   7   5        2.37        0.30      3.32 o 
 -10   7   5      730.09      717.23     13.22 o 
  -9   7   5     2661.21     2501.19     25.97 o 
  -8   7   5       21.84       23.47      2.97 o 
  -7   7   5      300.03      311.59      6.57 o 
  -6   7   5      216.80      197.80      4.45 o 
  -5   7   5      496.30      517.44      7.02 o 
  -4   7   5      188.82      204.98      4.16 o 
  -3   7   5      304.52      363.07      5.34 o 
  -2   7   5     1475.03     1454.45     13.61 o 
  -1   7   5      583.52      523.75      6.67 o 
   0   7   5     1564.50     1508.68     18.73 o 
   1   7   5       13.63        4.35      1.81 o 
   2   7   5       17.92       25.93      3.33 o 
   3   7   5      498.21      459.06     13.63 o 
   4   7   5       94.62      103.16      4.40 o 
   5   7   5        7.03       17.56      4.06 o 
   6   7   5       65.08       63.37      6.79 o 
   7   7   5       50.79       38.40      6.17 o 
   8   7   5       48.62       23.09      5.67 o 
   9   7   5      467.97      363.46     15.63 o 
  10   7   5        0.30        0.80      4.82 o 
  11   7   5        2.29        2.56      4.19 o 
  12   7   5       25.44       31.02      6.30 o 
  13   7   5        3.63       14.33      6.48 o 
  14   7   5       15.52       18.45      4.46 o 
 -17   8   5        0.00       17.42      9.63 o 
 -16   8   5       96.44       93.39     10.45 o 
 -15   8   5        0.10        3.95      5.27 o 
 -14   8   5      149.76      164.91     12.32 o 
 -13   8   5        2.65        3.89      3.22 o 
 -12   8   5       62.34       55.12      6.66 o 
 -11   8   5       45.66       46.69      6.91 o 
 -10   8   5      497.61      455.87     13.04 o 
  -9   8   5      175.46      167.24      8.59 o 
  -8   8   5      932.80      923.23     12.54 o 
  -7   8   5     1841.02     1737.95     17.99 o 
  -6   8   5      124.46      124.11      3.85 o 
  -5   8   5     2464.28     2484.56     20.13 o 
  -4   8   5     1847.23     2124.50     17.64 o 
  -3   8   5      470.12      545.64      6.97 o 
  -2   8   5      193.49      178.21      5.08 o 
  -1   8   5      537.73      569.90      8.69 o 
   0   8   5      252.67      247.67      6.97 o 
   1   8   5       62.40       59.25      3.90 o 
   2   8   5     1916.14     1819.72     23.24 o 
   3   8   5       56.06       86.71      5.46 o 
   4   8   5       35.49       40.32      5.03 o 
   5   8   5      193.65      206.47      9.85 o 
   6   8   5        2.50        4.05      3.82 o 
   7   8   5        0.16       -0.42      3.58 o 
   8   8   5      326.95      321.71     13.87 o 
   9   8   5       71.66       63.67      8.15 o 
  10   8   5      331.68      337.79     15.42 o 
  11   8   5      246.04      236.03     14.56 o 
  12   8   5       25.62       35.15      6.75 o 
  13   8   5        6.60        7.38      4.57 o 
 -17   9   5        1.69       20.57      9.62 o 
 -16   9   5       38.11       67.52     20.03 o 
 -15   9   5        0.81        5.21      5.48 o 
 -14   9   5       19.76        7.71      5.41 o 
 -13   9   5        2.86       -0.21      5.63 o 
 -12   9   5       17.07       15.93      5.72 o 
 -11   9   5       13.14       10.28      4.53 o 
 -10   9   5       87.43       97.50      7.25 o 
  -9   9   5      543.35      558.94     13.10 o 
  -8   9   5       17.51       14.50      3.22 o 
  -7   9   5       24.54       23.91      2.96 o 
  -6   9   5     1075.26     1044.27     12.09 o 
  -5   9   5      557.16      540.71      7.74 o 
  -4   9   5       47.93       45.40      2.64 o 
  -3   9   5      228.00      270.44      5.07 o 
  -2   9   5       27.90       26.16      2.35 o 
  -1   9   5      202.64      234.44      6.87 o 
   0   9   5      170.39      144.80      9.45 o 
   1   9   5      339.92      326.30      8.85 o 
   2   9   5      166.60      173.49     12.53 o 
   3   9   5       51.87       57.90      5.09 o 
   4   9   5       11.83        1.94      2.97 o 
   5   9   5        9.31        1.79      3.85 o 
   6   9   5       54.33       44.83      6.39 o 
   7   9   5      274.37      222.36     11.81 o 
   8   9   5      812.91      784.35     21.74 o 
   9   9   5       70.98       42.74      7.28 o 
  10   9   5      254.97      231.25     17.10 o 
  11   9   5        2.03        2.91      4.76 o 
  12   9   5       26.11       30.05      8.49 o 
  13   9   5       98.28       90.53      9.51 o 
 -16  10   5       11.38        1.74      8.99 o 
 -15  10   5       70.72       62.64     13.81 o 
 -14  10   5        2.55        6.97      7.92 o 
 -13  10   5        9.26        4.54      7.55 o 
 -12  10   5       61.01       70.25     12.36 o 
 -11  10   5        1.23        1.41      4.70 o 
 -10  10   5       26.37       17.74      6.03 o 
  -9  10   5      592.16      548.55     14.38 o 
  -8  10   5      213.41      179.42      7.80 o 
  -7  10   5      237.31      200.22      7.70 o 
  -6  10   5     1534.71     1524.80     19.47 o 
  -5  10   5       86.90       93.93      3.73 o 
  -4  10   5      409.02      473.93      9.27 o 
  -3  10   5      228.69      229.66      5.25 o 
  -2  10   5      277.95      295.61      6.96 o 
  -1  10   5       27.03       32.67      3.72 o 
   0  10   5      474.44      477.51     10.81 o 
   1  10   5     1100.29     1047.71     16.91 o 
   2  10   5     1260.17     1192.43     25.19 o 
   3  10   5      351.43      338.97     10.06 o 
   4  10   5     1440.18     1286.09     20.93 o 
   5  10   5      140.23      127.27      9.30 o 
   6  10   5        3.76        3.98      4.36 o 
   7  10   5       85.54       96.66     10.06 o 
   8  10   5       32.55       35.10      7.29 o 
   9  10   5        0.79        6.54      5.41 o 
  10  10   5      240.93      218.71     13.78 o 
  11  10   5      116.60       95.36     10.74 o 
  12  10   5       47.88       45.29      8.54 o 
 -16  11   5       55.04       78.63     15.36 o 
 -15  11   5      146.75      181.51     21.34 o 
 -14  11   5       29.51       46.10     12.13 o 
 -13  11   5       64.47       43.81     10.41 o 
 -12  11   5       39.27       31.30      7.67 o 
 -11  11   5       63.22       68.03      8.38 o 
 -10  11   5       38.01       33.94      6.70 o 
  -9  11   5     1036.71     1012.18     23.57 o 
  -8  11   5      198.75      206.88      9.81 o 
  -7  11   5      555.55      532.05     12.48 o 
  -6  11   5      934.63      958.10     22.20 o 
  -5  11   5      664.64      624.33     12.68 o 
  -4  11   5      945.03      984.32     13.59 o 
  -3  11   5      193.89      218.75      6.80 o 
  -2  11   5     1169.75     1123.72     18.82 o 
  -1  11   5       10.92       14.34      3.59 o 
   0  11   5      127.43      101.98      5.93 o 
   1  11   5      326.13      283.72      9.06 o 
   2  11   5     1697.08     1543.18     39.66 o 
   3  11   5     2535.37     2475.42     31.60 o 
   4  11   5      413.20      406.06     12.76 o 
   5  11   5        0.03       -3.43      3.43 o 
   6  11   5      575.37      529.85     17.30 o 
   7  11   5      456.41      466.96     16.75 o 
   8  11   5        2.64        2.10      7.77 o 
   9  11   5      483.64      443.11     17.83 o 
  10  11   5        6.29        9.94      6.13 o 
  11  11   5       18.06        7.55      5.63 o 
  12  11   5       15.32        7.60      6.73 o 
 -15  12   5       52.81       88.97     16.24 o 
 -14  12   5       30.49       47.57     16.11 o 
 -13  12   5        7.73       14.14      7.68 o 
 -12  12   5       21.56       19.67      7.21 o 
 -11  12   5       59.18       37.12      7.61 o 
 -10  12   5        2.60       -0.74      5.02 o 
  -9  12   5       75.04       66.02      8.06 o 
  -8  12   5       54.93       48.71      7.31 o 
  -7  12   5        0.77       -3.33      4.42 o 
  -6  12   5      335.27      284.62     11.86 o 
  -5  12   5       30.83       21.12      5.06 o 
  -4  12   5      231.46      248.83      9.51 o 
  -3  12   5      525.16      560.43     15.44 o 
  -2  12   5       21.75       25.58      4.66 o 
  -1  12   5      336.14      321.30      9.42 o 
   0  12   5     1029.29     1000.91     17.29 o 
   1  12   5      617.14      668.75     14.14 o 
   2  12   5       52.38       46.82      5.14 o 
   3  12   5      802.40      791.11     17.81 o 
   4  12   5       64.75       72.57      6.91 o 
   5  12   5       79.07       71.12      7.06 o 
   6  12   5       46.05       35.78      7.56 o 
   7  12   5        9.01        3.36      5.00 o 
   8  12   5       23.80       21.98      8.04 o 
   9  12   5       90.55       96.11     10.47 o 
  10  12   5       79.97      120.17     11.97 o 
  11  12   5       67.00       55.41      8.99 o 
 -14  13   5        5.76       19.44     11.76 o 
 -13  13   5      128.41      129.07     14.37 o 
 -12  13   5       41.55       42.98      8.40 o 
 -11  13   5       44.46       36.66      9.93 o 
 -10  13   5        3.40        4.40      5.89 o 
  -9  13   5       45.89       41.01      7.54 o 
  -8  13   5        7.91        3.01      5.04 o 
  -7  13   5      245.66      229.21     11.76 o 
  -6  13   5      135.09      129.92      9.55 o 
  -5  13   5        3.36        5.62      5.35 o 
  -4  13   5      253.05      214.57     16.29 o 
  -3  13   5      454.13      528.96     15.68 o 
  -2  13   5      242.71      190.33     11.44 o 
  -1  13   5      462.50      509.47     13.51 o 
   0  13   5        0.92        1.54      3.87 o 
   1  13   5      872.47      915.26     17.29 o 
   2  13   5       15.78       11.70      3.93 o 
   3  13   5       84.51       95.16      8.82 o 
   4  13   5      354.67      353.44     16.62 o 
   5  13   5       83.42       88.33      7.94 o 
   6  13   5        0.35       -3.07      4.45 o 
   7  13   5      528.65      532.33     20.05 o 
   8  13   5       57.53       52.75      8.92 o 
   9  13   5       74.07       92.91     13.07 o 
  10  13   5      215.74      232.61     15.45 o 
  11  13   5      311.88      308.64     17.36 o 
 -14  14   5        5.66       36.05     11.08 o 
 -13  14   5       74.62       76.35     13.82 o 
 -12  14   5        0.35        8.69      7.64 o 
 -11  14   5      123.81      147.01     14.56 o 
 -10  14   5       94.11      104.04     14.46 o 
  -9  14   5       26.07       32.47      7.48 o 
  -8  14   5      473.10      427.65     16.01 o 
  -7  14   5      182.10      168.57     13.15 o 
  -6  14   5       11.18       14.36      6.62 o 
  -5  14   5       43.95       59.50     10.95 o 
  -4  14   5       22.13       17.42      6.21 o 
  -3  14   5      512.28      472.49     18.56 o 
  -2  14   5      670.12      616.01     21.01 o 
  -1  14   5     1113.34     1074.71     23.83 o 
   0  14   5       17.54       24.29      5.24 o 
   1  14   5      606.85      526.47     14.60 o 
   2  14   5       52.69       70.82      8.01 o 
   3  14   5      190.43      185.51      9.94 o 
   4  14   5       51.55       59.02      7.02 o 
   5  14   5       37.45       29.93      6.05 o 
   6  14   5       82.93       80.88      9.66 o 
   7  14   5       36.42       34.05      7.07 o 
   8  14   5      190.20      219.34     14.36 o 
   9  14   5       31.36       52.85      8.66 o 
  10  14   5      700.63      700.65     24.11 o 
 -13  15   5       25.82       27.28      9.92 o 
 -12  15   5        7.34       11.64      7.66 o 
 -11  15   5       97.09       98.82     12.65 o 
 -10  15   5        6.05       14.88      7.66 o 
  -9  15   5      100.38      109.26     10.44 o 
  -8  15   5      513.23      495.60     21.09 o 
  -7  15   5       33.72       51.71      9.05 o 
  -6  15   5       96.61       91.87     11.04 o 
  -5  15   5       51.90       63.69      9.46 o 
  -4  15   5       18.74       13.40      8.29 o 
  -3  15   5      212.88      166.85     12.90 o 
  -2  15   5        0.64       -5.18      5.18 o 
  -1  15   5       24.73       26.02      7.64 o 
   0  15   5       94.34       97.69     12.15 o 
   1  15   5      264.12      251.40     19.23 o 
   2  15   5       98.14       99.20      9.32 o 
   3  15   5      132.24      128.90      9.23 o 
   4  15   5      109.05      101.08     10.36 o 
   5  15   5      134.50      139.20     10.08 o 
   6  15   5      195.39      183.27     19.36 o 
   7  15   5       19.35       29.26      7.23 o 
   8  15   5       62.94       73.48      9.81 o 
   9  15   5       86.74      110.35     16.59 o 
 -12  16   5      186.50      173.63     15.88 o 
 -11  16   5       53.73       45.45     10.53 o 
 -10  16   5        3.55       12.19     13.50 o 
  -9  16   5       61.37      108.57     16.31 o 
  -8  16   5       31.16       20.98      7.99 o 
  -7  16   5       74.54       96.80     11.76 o 
  -6  16   5       28.67       35.18      8.37 o 
  -5  16   5       47.27       33.56      8.58 o 
  -4  16   5       72.80       53.28     14.41 o 
  -3  16   5       36.06       20.60      7.52 o 
  -2  16   5      471.16      475.40     20.17 o 
  -1  16   5       61.85       57.98      9.86 o 
   0  16   5       40.82       58.67      9.66 o 
   1  16   5       34.09       46.99      9.02 o 
   2  16   5       12.53        0.09      7.78 o 
   3  16   5      105.12      106.12     10.10 o 
   4  16   5      179.93      169.61     10.74 o 
   5  16   5       76.42       83.53      8.84 o 
   6  16   5      315.84      296.62     17.22 o 
   7  16   5       40.78       41.35     12.57 o 
   8  16   5        2.78       13.74      6.33 o 
 -11  17   5        3.81       22.64      8.91 o 
 -10  17   5       22.15       21.94      9.41 o 
  -9  17   5       24.93       37.77     12.08 o 
  -8  17   5      103.65      110.40     16.49 o 
  -7  17   5       69.33       85.27     11.53 o 
  -6  17   5       92.06       75.63     12.76 o 
  -5  17   5        1.17       -5.23      6.43 o 
  -4  17   5       15.33       15.09      7.42 o 
  -3  17   5       11.41       17.93      7.41 o 
  -2  17   5        3.45        9.09      7.00 o 
  -1  17   5       78.43       94.47     11.60 o 
   0  17   5        0.14        7.10      7.13 o 
   1  17   5        0.57        6.49      6.38 o 
   2  17   5      226.23      215.82     15.99 o 
   3  17   5      717.21      800.71     27.81 o 
   4  17   5       21.19       15.56     10.70 o 
   5  17   5       19.37       25.86      7.17 o 
   6  17   5      172.07      157.59     23.76 o 
   7  17   5        0.22        5.42      7.49 o 
  -9  18   5        0.02       -2.18      8.01 o 
  -8  18   5       18.79       29.44     10.14 o 
  -7  18   5        1.32        6.15      9.41 o 
  -6  18   5       56.38       59.27     21.77 o 
  -5  18   5      351.97      361.43     19.76 o 
  -4  18   5        5.89       10.96      7.64 o 
  -3  18   5        0.54        4.23     10.70 o 
  -2  18   5       14.38        6.52      7.13 o 
  -1  18   5       92.57       79.13     12.01 o 
   0  18   5      106.10       89.68     12.07 o 
   1  18   5       54.30       54.47     10.29 o 
   2  18   5        0.52       -1.70     10.89 o 
   3  18   5       34.14       58.32     10.29 o 
   4  18   5      203.13      208.31     16.74 o 
   5  18   5        4.68        8.61     12.13 o 
   6  18   5       56.63       61.42     15.29 o 
  -8  19   5        8.32        8.19      9.18 o 
  -7  19   5       34.79       44.81     12.13 o 
  -6  19   5        6.02        1.31     14.37 o 
  -5  19   5      118.08      145.28     18.44 o 
  -4  19   5       29.81       28.60     11.51 o 
  -3  19   5      575.92      583.06     24.93 o 
  -2  19   5     1325.73     1379.96     38.61 o 
  -1  19   5       21.74       26.45      9.52 o 
   0  19   5      560.46      566.53     36.63 o 
   1  19   5        5.35        1.77      7.18 o 
   2  19   5        0.34        4.66      6.99 o 
   3  19   5       25.78       34.79      9.09 o 
   4  19   5      392.33      389.98     25.41 o 
  -5  20   5       40.49       34.65     17.42 o 
  -4  20   5       20.26       10.04      9.18 o 
  -3  20   5      856.37      870.65     38.80 o 
  -2  20   5       14.99       12.46      9.34 o 
  -1  20   5        7.25       11.77     12.83 o 
   0  20   5        3.74        3.00      8.94 o 
   1  20   5      439.91      415.67     21.95 o 
 -19   0   6       14.71       19.16     18.29 o 
 -18   0   6        0.45        2.22     13.06 o 
 -17   0   6      383.92      423.02     24.54 o 
 -16   0   6        5.63       11.76      8.04 o 
 -15   0   6       63.03       50.82     10.45 o 
 -14   0   6     1491.45     1509.53     65.32 o 
 -13   0   6      108.66       83.49     16.98 o 
 -12   0   6     2191.57     2023.39     46.75 o 
 -11   0   6      713.27      576.11     18.00 o 
 -10   0   6        5.08        3.44      3.49 o 
  -9   0   6      269.72      352.14     14.44 o 
  -8   0   6     6253.79     6508.80    181.42 o 
  -7   0   6     5531.92     6246.25     69.95 o 
  -6   0   6      517.80      488.62      9.06 o 
  -5   0   6      385.06      305.19      6.37 o 
  -4   0   6     1450.92     1414.84     20.74 o 
  -3   0   6    38663.71    39408.80    466.60 o 
  -2   0   6      110.73      121.88      3.22 o 
  -1   0   6     3948.65     3463.54     31.81 o 
   0   0   6       14.63       12.23      2.27 o 
   1   0   6     3838.11     4193.12     62.35 o 
   2   0   6      759.96      866.36     17.43 o 
   3   0   6      327.53      326.12      8.02 o 
   4   0   6       33.57       60.83      4.97 o 
   5   0   6      165.03      176.66      7.92 o 
   6   0   6      111.31       98.94      7.07 o 
   7   0   6     5097.49     4867.83     62.02 o 
   8   0   6      339.58      344.47     12.83 o 
   9   0   6      277.94      259.27     14.01 o 
  10   0   6       25.06       31.29     10.25 o 
  11   0   6        5.89        7.68      5.89 o 
  12   0   6        5.96       12.45      6.78 o 
  13   0   6       28.35       31.57      8.14 o 
  14   0   6      240.31      329.19     34.84 o 
 -18   1   6       35.23       26.22      7.52 o 
 -17   1   6        0.30        2.10      7.29 o 
 -16   1   6      651.94      726.12     21.91 o 
 -15   1   6       44.52       41.93      6.92 o 
 -14   1   6       96.73       86.23      8.53 o 
 -13   1   6     2029.59     1983.29     30.16 o 
 -12   1   6       70.38       67.91      5.55 o 
 -11   1   6      725.33      687.68     13.17 o 
 -10   1   6       58.36       75.62      4.69 o 
  -9   1   6        6.01        7.56      1.92 o 
  -8   1   6      902.40      897.27     11.25 o 
  -7   1   6        1.41        2.96      1.20 o 
  -6   1   6     4340.54     4889.25     34.55 o 
  -5   1   6       38.64       38.92      1.87 o 
  -4   1   6     3467.16     3228.50     23.01 o 
  -3   1   6     4598.38     4532.89     33.30 o 
  -2   1   6    30762.35    31907.15    205.34 o 
  -1   1   6       81.60      110.03      2.21 o 
   0   1   6       45.05       29.62      1.57 o 
   1   1   6      113.23      157.44      4.42 o 
   2   1   6     5470.13     5700.09     42.43 o 
   3   1   6       68.80       66.30      3.05 o 
   4   1   6     1165.68     1275.44     17.35 o 
   5   1   6      310.20      265.84      9.44 o 
   6   1   6     1483.21     1446.05     17.80 o 
   7   1   6        5.79       -1.10      2.43 o 
   8   1   6       94.46       92.22      5.94 o 
   9   1   6       25.58       17.73      4.28 o 
  10   1   6       13.52       24.53      4.66 o 
  11   1   6       61.27       62.41      6.72 o 
  12   1   6      183.42      180.49     11.02 o 
  13   1   6      139.48      156.33     12.38 o 
  14   1   6      153.48      168.25     14.71 o 
 -18   2   6       34.96       36.03      7.91 o 
 -17   2   6       66.75       82.28     10.03 o 
 -16   2   6       23.95       15.48      6.22 o 
 -15   2   6      107.85       78.43      7.50 o 
 -14   2   6      200.49      185.77     12.48 o 
 -13   2   6      421.54      337.53     11.56 o 
 -12   2   6        9.76        8.86      4.07 o 
 -11   2   6      400.33      401.12      9.78 o 
 -10   2   6      281.85      268.16      7.55 o 
  -9   2   6      106.85       93.52      5.10 o 
  -8   2   6      792.76      842.90     10.26 o 
  -7   2   6     2928.96     3111.10     24.51 o 
  -6   2   6      213.22      181.94      4.17 o 
  -5   2   6     1032.87     1066.43     10.53 o 
  -4   2   6       38.14       43.23      2.23 o 
  -3   2   6      827.66      824.49      8.70 o 
  -2   2   6     2973.62     2902.65     24.19 o 
  -1   2   6     9029.92     8938.78     66.54 o 
   0   2   6     1553.81     1568.26     12.96 o 
   1   2   6      110.69      118.53      3.18 o 
   2   2   6     6448.25     7276.22     49.89 o 
   3   2   6      811.51      885.84     10.04 o 
   4   2   6        4.55       18.02      3.51 o 
   5   2   6      282.63      334.12      7.42 o 
   6   2   6      577.30      545.73      9.46 o 
   7   2   6      380.34      397.55      9.26 o 
   8   2   6      711.85      679.79     13.62 o 
   9   2   6      107.56      125.48      7.41 o 
  10   2   6        1.24       -0.94      3.10 o 
  11   2   6      196.26      219.91     14.20 o 
  12   2   6       23.33       28.67      8.32 o 
  13   2   6        8.90        6.09      7.29 o 
  14   2   6        2.33       14.51      5.11 o 
 -18   3   6      161.56      165.85     17.36 o 
 -17   3   6        2.17       -2.12      5.13 o 
 -16   3   6        6.83        6.52      4.76 o 
 -15   3   6      195.25      186.90     10.33 o 
 -14   3   6        2.20       -3.59      3.59 o 
 -13   3   6     1275.26     1174.16     22.05 o 
 -12   3   6       99.10       86.10      8.39 o 
 -11   3   6      575.08      550.24     12.74 o 
 -10   3   6       54.06       38.54      4.74 o 
  -9   3   6       24.24       46.18      3.39 o 
  -8   3   6       16.38       20.80      2.34 o 
  -7   3   6     4733.71     5234.32     37.90 o 
  -6   3   6      104.46      106.10      3.98 o 
  -5   3   6      218.63      270.20      4.64 o 
  -4   3   6     1433.45     1631.22     13.76 o 
  -3   3   6     4197.12     4525.27     35.59 o 
  -2   3   6      435.54      512.57      5.89 o 
  -1   3   6     3339.92     3470.89     27.94 o 
   0   3   6      383.85      401.12      5.95 o 
   1   3   6     1893.77     2108.04     19.06 o 
   2   3   6      309.13      414.87      5.98 o 
   3   3   6      741.18      875.03      9.84 o 
   4   3   6       52.20       75.92      3.35 o 
   5   3   6        1.60       -0.76      2.03 o 
   6   3   6      172.31      162.74      6.33 o 
   7   3   6      288.98      255.88      8.09 o 
   8   3   6     1555.50     1461.47     22.38 o 
   9   3   6      375.43      364.75     14.24 o 
  10   3   6       76.83       86.59      8.76 o 
  11   3   6       60.91       58.03      8.03 o 
  12   3   6       16.20       12.85      5.21 o 
  13   3   6       41.32       33.00      6.94 o 
  14   3   6       67.65       72.60     10.68 o 
 -18   4   6       15.58       34.06      8.61 o 
 -17   4   6        7.36       13.39     11.53 o 
 -16   4   6      510.14      571.07     19.01 o 
 -15   4   6      195.02      208.32     10.76 o 
 -14   4   6       35.76       40.16      5.94 o 
 -13   4   6       41.13       37.41      5.37 o 
 -12   4   6      231.60      210.52     10.94 o 
 -11   4   6      105.61      108.73      6.13 o 
 -10   4   6       20.17       10.43      2.07 o 
  -9   4   6      843.15      806.81     11.95 o 
  -8   4   6      649.19      737.06     10.94 o 
  -7   4   6      240.95      263.16      5.78 o 
  -6   4   6      248.43      319.23      5.81 o 
  -5   4   6      316.12      405.04      5.46 o 
  -4   4   6      434.26      526.25      5.96 o 
  -3   4   6      134.90      135.86      4.21 o 
  -2   4   6       17.87       19.25      1.34 o 
  -1   4   6     7524.17     7859.67     58.67 o 
   0   4   6      728.91      810.42      9.29 o 
   1   4   6      233.92      217.53      5.47 o 
   2   4   6      132.62      131.18      4.61 o 
   3   4   6      952.54     1108.70     11.96 o 
   4   4   6        6.55        4.54      1.69 o 
   5   4   6        4.06        5.67      2.79 o 
   6   4   6      241.16      226.81      7.96 o 
   7   4   6        3.44        5.27      4.20 o 
   8   4   6        5.62        5.55      4.43 o 
   9   4   6      198.91      194.47     11.28 o 
  10   4   6        0.47        5.98      5.53 o 
  11   4   6      538.02      505.34     18.47 o 
  12   4   6       42.66       52.17      9.05 o 
  13   4   6        6.79       10.70      4.99 o 
  14   4   6       32.17       30.57      5.98 o 
 -18   5   6       74.39      116.74     17.57 o 
 -17   5   6        1.68        5.89      5.71 o 
 -16   5   6       65.09       81.03     11.56 o 
 -15   5   6       72.24       65.80      7.99 o 
 -14   5   6        9.07        6.53      3.47 o 
 -13   5   6        4.09        5.22      2.76 o 
 -12   5   6      391.56      377.39     11.86 o 
 -11   5   6       90.56       80.88      6.10 o 
 -10   5   6      183.98      151.92      6.95 o 
  -9   5   6      117.09      145.59      6.44 o 
  -8   5   6      116.69       97.87      4.73 o 
  -7   5   6       32.43       16.85      2.44 o 
  -6   5   6        0.05        1.68      1.04 o 
  -5   5   6      761.15      878.41      9.43 o 
  -4   5   6        8.11        3.54      1.13 o 
  -3   5   6      479.93      548.92      5.98 o 
  -2   5   6     1247.16     1389.25     12.04 o 
  -1   5   6       36.33       45.64      1.92 o 
   0   5   6       22.97       22.16      1.52 o 
   1   5   6     5783.76     6296.19     52.21 o 
   2   5   6       13.66       26.38      2.14 o 
   3   5   6      644.48      633.63      8.83 o 
   4   5   6       10.27       18.16      2.26 o 
   5   5   6       56.22       37.08      3.61 o 
   6   5   6      257.43      265.89      8.71 o 
   7   5   6      121.96       92.98     13.20 o 
   8   5   6      241.60      257.16     12.32 o 
   9   5   6      151.54      150.19      9.49 o 
  10   5   6       96.19       79.27      7.82 o 
  11   5   6      368.07      376.13     14.67 o 
  12   5   6       16.27       23.61      5.21 o 
  13   5   6      149.43      144.47     12.72 o 
  14   5   6       33.97       49.86      6.24 o 
 -18   6   6       54.01       62.87     14.44 o 
 -17   6   6        3.95       10.47      6.07 o 
 -16   6   6       12.51        3.31      6.71 o 
 -15   6   6       48.56       53.02     11.03 o 
 -14   6   6       14.95       13.76      4.99 o 
 -13   6   6       24.68        9.69      4.75 o 
 -12   6   6       57.68       49.05      5.49 o 
 -11   6   6      320.88      342.53      9.25 o 
 -10   6   6     3817.00     3735.32     37.97 o 
  -9   6   6      250.44      244.79      6.87 o 
  -8   6   6        9.67        1.98      1.53 o 
  -7   6   6     1490.23     1412.18     15.15 o 
  -6   6   6     1130.12     1323.62     13.14 o 
  -5   6   6     1236.05     1337.85     16.10 o 
  -4   6   6      881.49     1028.47     10.45 o 
  -3   6   6     3466.59     3494.31     23.77 o 
  -2   6   6      967.71      880.96      8.93 o 
  -1   6   6      403.91      546.14      7.43 o 
   0   6   6     7754.50     7926.39     70.03 o 
   1   6   6      822.05      846.07     13.10 o 
   2   6   6      581.06      627.49      8.69 o 
   3   6   6        8.15       14.13      2.08 o 
   4   6   6       16.42        3.17      1.74 o 
   5   6   6      231.11      158.33      7.99 o 
   6   6   6        5.98       11.45      4.15 o 
   7   6   6      145.24      133.63      9.79 o 
   8   6   6      157.40      135.55     12.10 o 
   9   6   6       37.19       40.50      6.85 o 
  10   6   6       45.37       42.07      6.56 o 
  11   6   6        0.02        4.28      4.47 o 
  12   6   6       34.88       38.50      6.97 o 
  13   6   6       98.47       92.86     15.82 o 
 -17   7   6       15.60        9.48     23.95 o 
 -16   7   6      191.96      217.94     13.47 o 
 -15   7   6       32.15       29.43      6.49 o 
 -14   7   6        5.05        1.58      3.67 o 
 -13   7   6      153.18      158.13      9.02 o 
 -12   7   6       82.19       81.77      9.83 o 
 -11   7   6     1218.65     1171.85     17.86 o 
 -10   7   6       85.91       78.65      4.88 o 
  -9   7   6      111.67      104.59      5.05 o 
  -8   7   6      147.18      139.84      4.86 o 
  -7   7   6       58.64       80.62      4.07 o 
  -6   7   6      766.70      762.50      9.12 o 
  -5   7   6      597.23      634.98      7.87 o 
  -4   7   6      630.83      687.87     10.85 o 
  -3   7   6      126.20      149.53      3.58 o 
  -2   7   6     1188.62     1280.40     11.91 o 
  -1   7   6      304.53      252.37      5.82 o 
   0   7   6        1.00        3.62      1.99 o 
   1   7   6      342.54      321.87      8.13 o 
   2   7   6      300.45      266.12      8.66 o 
   3   7   6        1.92       -0.36      3.04 o 
   4   7   6       12.35        6.30      3.16 o 
   5   7   6       11.64       26.50      4.69 o 
   6   7   6      354.92      230.49     16.51 o 
   7   7   6       25.67       15.00      4.97 o 
   8   7   6       21.15       24.47      6.16 o 
   9   7   6        3.86       -4.04      4.04 o 
  10   7   6        0.16        6.30      5.20 o 
  11   7   6      109.30      102.91      9.42 o 
  12   7   6        0.41        9.85      4.80 o 
  13   7   6       59.51       65.83      7.73 o 
 -17   8   6      128.63      153.69     19.67 o 
 -16   8   6       47.44       79.55     15.36 o 
 -15   8   6       41.50       31.63      6.89 o 
 -14   8   6       55.03       73.77     13.07 o 
 -13   8   6       38.42       50.06      8.55 o 
 -12   8   6      207.16      201.27      9.78 o 
 -11   8   6        0.06       -3.43      3.43 o 
 -10   8   6      371.36      363.14     10.35 o 
  -9   8   6     1724.57     1717.07     20.53 o 
  -8   8   6     2527.78     2479.98     23.84 o 
  -7   8   6      385.88      386.66      6.93 o 
  -6   8   6       55.67       52.37      2.86 o 
  -5   8   6      705.73      773.69      9.21 o 
  -4   8   6      242.52      291.08      5.26 o 
  -3   8   6      398.56      390.45      6.48 o 
  -2   8   6      255.72      294.55      5.06 o 
  -1   8   6      217.50      203.90      5.83 o 
   0   8   6      683.84      617.16     11.39 o 
   1   8   6      391.14      385.22      9.37 o 
   2   8   6       18.54        4.16      2.76 o 
   3   8   6        7.93        4.16      3.33 o 
   4   8   6      119.63      129.27      7.54 o 
   5   8   6      256.99      240.75     14.31 o 
   6   8   6      919.75      797.12     23.13 o 
   7   8   6      118.56       92.88      8.66 o 
   8   8   6      598.89      559.34     18.28 o 
   9   8   6       91.17       84.47      9.18 o 
  10   8   6        0.47        7.03      5.11 o 
  11   8   6        5.99        4.31      6.54 o 
  12   8   6      492.43      495.14     17.82 o 
  13   8   6        2.95       12.20      4.03 o 
 -17   9   6       93.82      103.92     20.47 o 
 -16   9   6      393.83      387.48     38.75 o 
 -15   9   6        0.87        3.77     13.50 o 
 -14   9   6       13.82       20.99      6.44 o 
 -13   9   6      333.90      336.42     17.00 o 
 -12   9   6      331.73      326.17     14.20 o 
 -11   9   6      175.74      175.50     10.63 o 
 -10   9   6      195.84      149.45      9.82 o 
  -9   9   6       22.65       38.11      4.69 o 
  -8   9   6      740.05      736.67     13.00 o 
  -7   9   6      173.01      155.20      5.16 o 
  -6   9   6       69.06       73.20      3.30 o 
  -5   9   6      101.55      129.95      4.06 o 
  -4   9   6      449.98      458.39      7.49 o 
  -3   9   6        2.52       -0.10      1.56 o 
  -2   9   6       14.75       13.32      2.09 o 
  -1   9   6       86.32       88.76      4.87 o 
   0   9   6      729.21      640.57     13.29 o 
   1   9   6       67.34       71.27      5.02 o 
   2   9   6      429.00      396.96     11.41 o 
   3   9   6     1694.07     1725.97     24.21 o 
   4   9   6       32.65       37.10      5.25 o 
   5   9   6      172.31      167.04      9.89 o 
   6   9   6        4.46        2.43      4.00 o 
   7   9   6       85.39       78.69      8.30 o 
   8   9   6       53.85       65.47      8.16 o 
   9   9   6       26.95       38.99      7.23 o 
  10   9   6      248.46      276.30     18.23 o 
  11   9   6     1120.69     1125.19     29.78 o 
  12   9   6       16.59       23.79      5.74 o 
 -16  10   6      156.83      165.67     29.61 o 
 -15  10   6       13.28       19.52     10.41 o 
 -14  10   6       58.16       74.65     14.38 o 
 -13  10   6      205.55      192.31     12.44 o 
 -12  10   6      316.23      335.31     14.87 o 
 -11  10   6      168.96      176.56     11.04 o 
 -10  10   6      175.70      202.28     11.23 o 
  -9  10   6      550.78      502.66     15.73 o 
  -8  10   6      399.01      363.56     12.85 o 
  -7  10   6     3244.16     3054.03     35.06 o 
  -6  10   6      336.83      325.83      7.54 o 
  -5  10   6      537.65      494.36      7.63 o 
  -4  10   6      320.88      309.71      5.88 o 
  -3  10   6       79.79       83.62      3.77 o 
  -2  10   6      189.88      164.26      6.33 o 
  -1  10   6     1038.75     1048.35     19.40 o 
   0  10   6     1275.63     1261.23     18.79 o 
   1  10   6     3350.56     3136.37     35.56 o 
   2  10   6      266.95      249.14     10.76 o 
   3  10   6      241.77      231.61      8.67 o 
   4  10   6      135.77      140.57      9.13 o 
   5  10   6      161.40      178.93     10.44 o 
   6  10   6        5.61        6.96      4.76 o 
   7  10   6      648.03      566.42     18.47 o 
   8  10   6       41.90       48.25      8.67 o 
   9  10   6      366.89      370.80     16.41 o 
  10  10   6        0.00        8.06      6.85 o 
  11  10   6      141.84      151.13     12.79 o 
  12  10   6     1199.80     1241.53     29.34 o 
 -16  11   6       42.73       34.10     11.71 o 
 -15  11   6       87.69       80.47     16.55 o 
 -14  11   6        5.77        7.03      8.99 o 
 -13  11   6       41.29       31.61      9.19 o 
 -12  11   6      277.08      299.31     14.69 o 
 -11  11   6       59.42       65.96      8.11 o 
 -10  11   6      175.96      188.56     11.28 o 
  -9  11   6      175.33      153.83     11.56 o 
  -8  11   6      226.30      244.89     10.38 o 
  -7  11   6      893.29      825.06     17.41 o 
  -6  11   6     1529.83     1577.96     24.74 o 
  -5  11   6      627.49      560.71     12.04 o 
  -4  11   6        0.44        1.87      2.81 o 
  -3  11   6      676.94      593.17     13.17 o 
  -2  11   6      170.66      134.62      7.70 o 
  -1  11   6     1422.68     1381.47     22.02 o 
   0  11   6     1822.41     1704.85     23.52 o 
   1  11   6       73.43       80.48      5.89 o 
   2  11   6        7.24        3.51      3.05 o 
   3  11   6       34.55       29.22      6.24 o 
   4  11   6       13.90       13.28      4.63 o 
   5  11   6        2.91       11.73      5.11 o 
   6  11   6       12.06        5.96      4.82 o 
   7  11   6       39.57       19.62      6.65 o 
   8  11   6       42.89       27.34      7.67 o 
   9  11   6       11.02        6.86      5.69 o 
  10  11   6      761.77      822.19     25.53 o 
  11  11   6        4.47        8.30      5.63 o 
 -15  12   6       75.05       84.43     19.16 o 
 -14  12   6      120.32      113.66     16.93 o 
 -13  12   6       14.82        5.91      7.70 o 
 -12  12   6       69.56       76.50     11.50 o 
 -11  12   6      288.01      338.35     14.94 o 
 -10  12   6       36.17       45.65      7.51 o 
  -9  12   6      269.09      295.26     14.58 o 
  -8  12   6        0.30        0.05      4.76 o 
  -7  12   6      295.05      264.38     12.01 o 
  -6  12   6        2.92        2.11      4.11 o 
  -5  12   6       29.14       22.30      8.34 o 
  -4  12   6      222.79      205.03     10.38 o 
  -3  12   6      161.04      152.74      8.90 o 
  -2  12   6      556.61      530.92     13.05 o 
  -1  12   6      232.90      226.89      8.18 o 
   0  12   6      113.48      154.41      9.22 o 
   1  12   6      298.56      271.97      9.33 o 
   2  12   6       91.09       85.21      7.92 o 
   3  12   6      600.35      543.59     14.77 o 
   4  12   6       18.69       17.58      4.91 o 
   5  12   6       30.86       24.24     10.31 o 
   6  12   6       64.27       82.89      8.76 o 
   7  12   6      316.44      309.31     14.87 o 
   8  12   6       36.37       26.94      7.06 o 
   9  12   6      107.51      112.42     12.70 o 
  10  12   6      157.76      180.53     13.92 o 
  11  12   6        7.10        4.03      5.59 o 
 -15  13   6       93.96      118.46     17.57 o 
 -14  13   6      117.74      101.77     16.59 o 
 -13  13   6       23.41       26.34      8.71 o 
 -12  13   6      431.79      471.25     22.11 o 
 -11  13   6       31.12       16.26      8.37 o 
 -10  13   6        0.01        4.24      5.56 o 
  -9  13   6      161.14      166.69     11.26 o 
  -8  13   6      311.50      275.44     12.77 o 
  -7  13   6      256.86      263.84     12.37 o 
  -6  13   6      342.73      259.51     14.22 o 
  -5  13   6       16.74       11.00      6.44 o 
  -4  13   6      153.46      112.65     12.45 o 
  -3  13   6      168.69      150.69     13.35 o 
  -2  13   6      342.51      309.79     12.17 o 
  -1  13   6      219.32      231.15     10.94 o 
   0  13   6      857.97      840.85     16.36 o 
   1  13   6      122.05       98.77      6.72 o 
   2  13   6       91.42       71.17      8.30 o 
   3  13   6       66.03       58.55      6.67 o 
   4  13   6        0.00        0.17      3.94 o 
   5  13   6        7.75       13.43      5.59 o 
   6  13   6        9.93       11.71      6.29 o 
   7  13   6      123.93      140.75     11.73 o 
   8  13   6       17.50       22.15      6.57 o 
   9  13   6      304.27      387.91     17.85 o 
  10  13   6       40.19       46.94      8.90 o 
 -14  14   6       76.05       85.68     16.01 o 
 -13  14   6       66.62       56.71     11.11 o 
 -12  14   6        6.59        3.02      7.16 o 
 -11  14   6      113.78      163.43     15.07 o 
 -10  14   6        9.41        5.95      7.24 o 
  -9  14   6       19.68       22.17      6.61 o 
  -8  14   6      824.55      788.04     27.40 o 
  -7  14   6      107.69      114.65     11.98 o 
  -6  14   6        2.63        8.34      6.19 o 
  -5  14   6        0.35        2.65      5.24 o 
  -4  14   6       61.07       48.85      8.20 o 
  -3  14   6       89.34       92.76     10.11 o 
  -2  14   6       47.25       33.47      8.74 o 
  -1  14   6      202.53      228.15     13.75 o 
   0  14   6      126.71      134.60     10.81 o 
   1  14   6       89.35       80.46      7.21 o 
   2  14   6        8.71        6.44      4.42 o 
   3  14   6        1.70        1.44      4.31 o 
   4  14   6        0.08       -1.11      4.63 o 
   5  14   6      116.89      136.08     10.98 o 
   6  14   6      344.45      350.30     16.19 o 
   7  14   6        8.56        3.49      5.27 o 
   8  14   6      419.47      475.39     19.32 o 
   9  14   6      657.99      679.68     35.20 o 
  10  14   6       98.82      105.77     11.29 o 
 -13  15   6      231.22      229.65     17.93 o 
 -12  15   6      119.35      135.25     14.39 o 
 -11  15   6        0.02        1.67      7.51 o 
 -10  15   6        2.03        5.38      7.51 o 
  -9  15   6      100.38       96.05     15.00 o 
  -8  15   6        0.36        5.89      7.34 o 
  -7  15   6      250.33      294.74     39.71 o 
  -6  15   6      146.71      154.42     12.93 o 
  -5  15   6      214.18      170.04     13.01 o 
  -4  15   6      129.16       97.55     10.74 o 
  -3  15   6        3.15        1.70      5.33 o 
  -2  15   6      209.11      210.26     13.94 o 
  -1  15   6       74.13       70.85      9.45 o 
   0  15   6       32.60       31.87      7.56 o 
   1  15   6      408.54      352.44     14.66 o 
   2  15   6      209.11      245.71     13.86 o 
   3  15   6       38.86       37.22      7.29 o 
   4  15   6      171.56      183.90     10.96 o 
   5  15   6      208.00      242.63     17.72 o 
   6  15   6       37.18       51.76      8.54 o 
   7  15   6      376.65      389.98     17.67 o 
   8  15   6      307.65      333.84     17.52 o 
   9  15   6      146.49      206.09     15.02 o 
 -12  16   6       46.15       50.31     12.88 o 
 -11  16   6       42.66       27.43     11.08 o 
 -10  16   6      116.30      108.44     16.63 o 
  -9  16   6        3.76       15.97      9.18 o 
  -8  16   6       17.48       19.93     10.41 o 
  -7  16   6       41.93       40.21     12.61 o 
  -6  16   6        0.15        5.89      6.01 o 
  -5  16   6      201.43      236.09     18.49 o 
  -4  16   6       75.35       84.13     10.49 o 
  -3  16   6       14.64        3.02      6.01 o 
  -2  16   6       29.88       18.19      7.20 o 
  -1  16   6       34.85       29.55      7.80 o 
   0  16   6      191.70      180.28     14.08 o 
   1  16   6        5.75        4.22      5.99 o 
   2  16   6      220.18      210.53     15.23 o 
   3  16   6       72.42       67.64      9.13 o 
   4  16   6      310.15      328.19     16.84 o 
   5  16   6      339.65      357.88     16.64 o 
   6  16   6       18.27       24.05      8.63 o 
   7  16   6        3.06       14.76      6.73 o 
   8  16   6       95.46      106.08     12.70 o 
 -11  17   6       60.97       60.29     13.38 o 
 -10  17   6       92.84       79.91     15.08 o 
  -9  17   6        8.60       17.44     10.76 o 
  -8  17   6       77.49      112.42     39.19 o 
  -7  17   6        9.43        8.95      9.80 o 
  -6  17   6        9.05        8.46      9.53 o 
  -5  17   6       46.79       51.10      9.74 o 
  -4  17   6       41.22       38.06     11.85 o 
  -3  17   6       61.57       63.98     14.07 o 
  -2  17   6       25.86       22.82      8.37 o 
  -1  17   6        0.09       10.74      7.04 o 
   0  17   6       10.38       17.76      7.88 o 
   1  17   6       58.11       55.31     10.33 o 
   2  17   6       94.15       96.72     11.70 o 
   3  17   6       84.95       93.42     12.14 o 
   4  17   6       37.27       45.40      9.83 o 
   5  17   6       16.53       14.24      6.70 o 
   6  17   6       20.29       20.21     11.69 o 
   7  17   6       18.90       10.69      8.67 o 
 -10  18   6       46.09       33.58     10.25 o 
  -9  18   6       62.30       42.71     13.14 o 
  -8  18   6      193.45      197.56     21.24 o 
  -7  18   6       41.73       52.44     18.29 o 
  -6  18   6      219.25      206.34     20.62 o 
  -5  18   6       19.83       10.93      9.53 o 
  -4  18   6      385.51      412.78     43.11 o 
  -3  18   6       48.54       36.83     14.31 o 
  -2  18   6       26.82       33.37      8.94 o 
  -1  18   6       39.01       25.67      8.67 o 
   0  18   6       44.13       44.65      9.99 o 
   1  18   6      440.53      432.44     21.11 o 
   2  18   6        0.04       -2.61      6.98 o 
   3  18   6       42.17       34.28      9.18 o 
   4  18   6        2.10       -0.43      8.52 o 
   5  18   6       66.72       84.65     12.19 o 
  -8  19   6       40.06       63.49     28.74 o 
  -7  19   6      268.26      256.10     30.92 o 
  -6  19   6      124.11      128.34     21.77 o 
  -5  19   6       84.04       79.02     14.85 o 
  -4  19   6       12.66        9.43     10.25 o 
  -3  19   6      146.18      182.20     19.59 o 
  -2  19   6      576.85      593.00     31.71 o 
  -1  19   6       85.95       84.63     13.17 o 
   0  19   6      107.48       89.46     12.44 o 
   1  19   6       32.60       28.50      8.87 o 
   2  19   6       20.58       23.22      8.81 o 
   3  19   6      234.89      225.85     17.60 o 
  -5  20   6        2.83       16.55     15.68 o 
  -4  20   6       27.10       56.37     13.23 o 
  -3  20   6      135.31      109.61     17.11 o 
  -2  20   6        8.34       30.25     11.65 o 
  -1  20   6        0.08       -7.31      7.31 o 
   0  20   6        6.22       16.84     22.64 o 
 -19   1   7       19.65       32.55      8.17 o 
 -18   1   7        1.48        2.03      5.69 o 
 -17   1   7       35.28       35.83      7.74 o 
 -16   1   7        2.58        0.79      7.67 o 
 -15   1   7      409.54      353.44     14.54 o 
 -14   1   7      430.67      392.97     14.73 o 
 -13   1   7      896.90      833.57     21.24 o 
 -12   1   7     2672.51     2716.20     32.80 o 
 -11   1   7      166.31      146.28      6.26 o 
 -10   1   7        4.59       18.51      3.44 o 
  -9   1   7      559.48      533.52     10.64 o 
  -8   1   7       77.41       77.85      4.15 o 
  -7   1   7      268.53      301.32      5.26 o 
  -6   1   7     3459.85     3859.16     30.00 o 
  -5   1   7      455.35      484.61      5.80 o 
  -4   1   7     1206.10     1407.53     12.09 o 
  -3   1   7      599.30      621.61      6.68 o 
  -2   1   7      128.37      111.99      2.11 o 
  -1   1   7     5593.14     6027.01     37.56 o 
   0   1   7      668.25      721.46      8.90 o 
   1   1   7        0.52        2.77      1.16 o 
   2   1   7      593.31      687.62      8.91 o 
   3   1   7      368.28      354.71      6.54 o 
   4   1   7      546.96      433.42      7.79 o 
   5   1   7      166.23      155.84      5.20 o 
   6   1   7      527.06      554.42     11.47 o 
   7   1   7     2168.66     2005.69     23.52 o 
   8   1   7        6.33        4.06      3.32 o 
   9   1   7      407.73      355.96     11.42 o 
  10   1   7       13.09       15.69      4.40 o 
  11   1   7      270.24      249.18     11.06 o 
  12   1   7        0.25        5.48      5.10 o 
  13   1   7        9.84       12.04      5.38 o 
  14   1   7      163.90      191.12     15.88 o 
 -19   2   7      184.44      204.66     17.08 o 
 -18   2   7      261.64      289.90     15.89 o 
 -17   2   7       79.81       89.56     10.31 o 
 -16   2   7      432.61      435.73     16.63 o 
 -15   2   7       20.20       22.93      6.21 o 
 -14   2   7     1408.86     1336.14     29.02 o 
 -13   2   7     2017.15     1960.56     29.67 o 
 -12   2   7       13.58       12.68      3.36 o 
 -11   2   7        2.06        4.18      2.04 o 
 -10   2   7      230.32      197.99      6.53 o 
  -9   2   7       51.02       65.95      3.70 o 
  -8   2   7      105.09       95.57      3.48 o 
  -7   2   7     5415.94     6372.69     47.28 o 
  -6   2   7      718.45      842.78      8.98 o 
  -5   2   7     2434.26     2437.37     18.68 o 
  -4   2   7     4450.72     4622.18     35.70 o 
  -3   2   7     2698.39     2934.17     23.37 o 
  -2   2   7     2242.43     2438.45     18.69 o 
  -1   2   7       64.19       59.07      3.35 o 
   0   2   7      876.09      902.10      8.68 o 
   1   2   7    11726.83    12603.75     86.91 o 
   2   2   7       23.77       38.20      2.35 o 
   3   2   7        0.06        3.69      1.49 o 
   4   2   7        4.41        0.98      1.78 o 
   5   2   7      876.68      868.10     11.93 o 
   6   2   7     1311.54     1288.31     15.97 o 
   7   2   7       21.85       12.83      3.34 o 
   8   2   7      280.42      270.12     12.23 o 
   9   2   7        0.02       -2.01      3.30 o 
  10   2   7      177.38      190.85     10.64 o 
  11   2   7      114.37      127.51     12.95 o 
  12   2   7      402.75      412.65     17.41 o 
  13   2   7        0.99        9.25      6.26 o 
  14   2   7        4.34       13.94      4.15 o 
 -19   3   7       67.57       72.20     17.85 o 
 -18   3   7        0.61        9.81      6.59 o 
 -17   3   7       38.38       49.13      9.30 o 
 -16   3   7      186.10      208.80     14.96 o 
 -15   3   7        6.83       -1.21      4.91 o 
 -14   3   7       34.47       33.23      5.56 o 
 -13   3   7      204.76      219.49      9.59 o 
 -12   3   7      103.26       98.97      6.08 o 
 -11   3   7      513.34      470.45     11.50 o 
 -10   3   7     1845.06     1867.17     20.70 o 
  -9   3   7       77.39       89.48      4.25 o 
  -8   3   7      128.74      122.97      4.22 o 
  -7   3   7       19.13       15.94      1.95 o 
  -6   3   7        7.01       11.55      1.84 o 
  -5   3   7      510.08      528.71      7.06 o 
  -4   3   7     1209.06     1391.72     14.49 o 
  -3   3   7     1796.59     2183.97     18.31 o 
  -2   3   7     8842.33     9246.50     61.21 o 
  -1   3   7     1539.92     1585.63     13.57 o 
   0   3   7       56.11       66.20      2.32 o 
   1   3   7     1457.26     1571.65     15.78 o 
   2   3   7       36.58       31.55      2.05 o 
   3   3   7        3.68        1.69      1.86 o 
   4   3   7     1799.70     1792.44     17.96 o 
   5   3   7     1225.91     1170.89     14.12 o 
   6   3   7       93.16      107.48      5.62 o 
   7   3   7        8.81        8.65      3.37 o 
   8   3   7       43.38       62.02      7.24 o 
   9   3   7      140.65      135.49     10.23 o 
  10   3   7      362.30      316.73     14.43 o 
  11   3   7        2.00       -0.26      6.91 o 
  12   3   7      130.72      128.33     11.71 o 
  13   3   7       25.83       26.84      6.62 o 
 -18   4   7        0.51       -2.65      6.93 o 
 -17   4   7        9.30       16.69     10.52 o 
 -16   4   7       15.60       11.95      5.22 o 
 -15   4   7       25.03       20.31      5.30 o 
 -14   4   7      115.56      108.02     13.07 o 
 -13   4   7        0.13       -2.90      2.90 o 
 -12   4   7       22.44       41.54      5.22 o 
 -11   4   7      960.09      858.21     20.30 o 
 -10   4   7     2223.12     2199.33     23.44 o 
  -9   4   7      288.21      305.32      7.08 o 
  -8   4   7        0.89        6.54      2.25 o 
  -7   4   7      347.84      314.76      6.21 o 
  -6   4   7      367.23      366.29      6.25 o 
  -5   4   7      516.33      542.43      7.06 o 
  -4   4   7      482.84      501.15      6.43 o 
  -3   4   7     1562.29     1567.77     12.94 o 
  -2   4   7     4004.88     4447.38     31.69 o 
  -1   4   7      138.14      110.53      4.07 o 
   0   4   7     4163.85     4396.27     33.25 o 
   1   4   7     1110.04     1141.21     13.24 o 
   2   4   7     1414.00     1503.26     14.98 o 
   3   4   7      423.95      507.16      7.73 o 
   4   4   7        3.94        3.67      2.09 o 
   5   4   7      322.43      331.34      9.05 o 
   6   4   7      860.01      781.80     16.58 o 
   7   4   7     1606.54     1306.26     36.35 o 
   8   4   7      388.89      362.71     22.63 o 
   9   4   7      237.09      226.32     12.62 o 
  10   4   7       39.83       49.90      7.82 o 
  11   4   7      177.13      179.82     15.96 o 
  12   4   7      193.82      212.51     13.88 o 
  13   4   7      147.32      167.98     11.84 o 
 -18   5   7        0.61       10.99      9.63 o 
 -17   5   7        0.88       -4.41     17.42 o 
 -16   5   7        0.97        7.33      5.65 o 
 -15   5   7       57.97       76.39      7.55 o 
 -14   5   7      197.34      189.23      9.82 o 
 -13   5   7        0.94        0.27      3.35 o 
 -12   5   7        1.53        1.75      2.44 o 
 -11   5   7      774.15      762.77     13.53 o 
 -10   5   7      558.42      528.20     10.13 o 
  -9   5   7      240.59      227.51      7.00 o 
  -8   5   7      189.73      191.63      5.79 o 
  -7   5   7      596.88      593.14      8.15 o 
  -6   5   7       39.95       60.81      2.59 o 
  -5   5   7     2001.57     2256.15     18.13 o 
  -4   5   7       13.54       27.25      1.69 o 
  -3   5   7     3582.56     4106.25     28.28 o 
  -2   5   7      154.78      176.98      3.43 o 
  -1   5   7      735.73      758.43      9.25 o 
   0   5   7     1498.32     1619.76     16.83 o 
   1   5   7      302.94      305.96      6.00 o 
   2   5   7      118.74      135.99      3.95 o 
   3   5   7      133.58      148.39      4.47 o 
   4   5   7       13.78       24.28      3.10 o 
   5   5   7        7.87        2.91      2.84 o 
   6   5   7      737.38      615.41     16.97 o 
   7   5   7       24.97       45.47      6.39 o 
   8   5   7      131.73       93.24      8.78 o 
   9   5   7       34.43       40.83      6.35 o 
  10   5   7        6.72        6.78      4.35 o 
  11   5   7      288.14      322.22     14.31 o 
  12   5   7       36.15       16.71      5.56 o 
  13   5   7       65.13       74.28      7.83 o 
 -18   6   7       61.59       67.62     14.16 o 
 -17   6   7        0.12        3.48     14.37 o 
 -16   6   7       46.33       38.53      7.42 o 
 -15   6   7      285.11      282.07     13.44 o 
 -14   6   7      279.29      267.92     12.61 o 
 -13   6   7       64.78       36.34      5.07 o 
 -12   6   7      526.78      464.64     12.72 o 
 -11   6   7       27.69       24.22      4.38 o 
 -10   6   7     1301.95     1239.42     17.87 o 
  -9   6   7      511.39      495.11      9.37 o 
  -8   6   7      821.82      732.61     13.51 o 
  -7   6   7       63.77       79.14      3.48 o 
  -6   6   7       10.17       17.19      1.92 o 
  -5   6   7      116.79      106.23      3.13 o 
  -4   6   7        0.00        9.83      1.49 o 
  -3   6   7       38.95       19.23      1.66 o 
  -2   6   7     1324.67     1284.57     11.81 o 
  -1   6   7     1236.80     1435.13     16.25 o 
   0   6   7     1001.65     1264.58     15.84 o 
   1   6   7      164.48      187.27      4.31 o 
   2   6   7     2840.34     2995.87     28.62 o 
   3   6   7     1544.28     1508.34     17.73 o 
   4   6   7      205.33      198.41      9.48 o 
   5   6   7       16.35       21.70      4.13 o 
   6   6   7        3.96       -0.31      3.66 o 
   7   6   7      240.91      238.78     12.04 o 
   8   6   7       13.57       18.02      5.72 o 
   9   6   7      595.90      587.75     19.26 o 
  10   6   7      776.35      723.50     19.91 o 
  11   6   7       51.27       45.55      7.17 o 
  12   6   7       71.24       72.24      8.50 o 
  13   6   7       41.71       44.09      6.49 o 
 -18   7   7        0.67       -1.51     10.02 o 
 -17   7   7        7.61       18.18      9.49 o 
 -16   7   7       57.73       40.82     35.27 o 
 -15   7   7        3.09        1.76      4.56 o 
 -14   7   7        1.41       10.12      4.99 o 
 -13   7   7       32.41       19.15      7.67 o 
 -12   7   7      211.45      183.40      7.56 o 
 -11   7   7     1026.32      953.90     15.66 o 
 -10   7   7      745.82      704.91     12.05 o 
  -9   7   7     2663.52     2567.03     26.13 o 
  -8   7   7       14.40       12.54      2.45 o 
  -7   7   7     1201.56     1147.84     13.25 o 
  -6   7   7      486.78      498.26      7.46 o 
  -5   7   7     1576.96     1627.04     15.93 o 
  -4   7   7      499.71      420.22      6.97 o 
  -3   7   7       40.16       66.18      2.58 o 
  -2   7   7      228.87      309.93      5.02 o 
  -1   7   7        0.62        5.02      1.15 o 
   0   7   7      705.42      727.18     18.03 o 
   1   7   7      591.08      525.60     13.23 o 
   2   7   7      158.33      207.89      8.06 o 
   3   7   7      720.61      770.52     16.06 o 
   4   7   7       62.02       54.10      5.59 o 
   5   7   7      459.66      384.50     15.21 o 
   6   7   7     1927.59     1569.94     30.15 o 
   7   7   7      381.75      310.51     13.16 o 
   8   7   7      451.43      411.59     15.88 o 
   9   7   7       18.35        6.10      4.66 o 
  10   7   7      111.77      119.54      9.96 o 
  11   7   7       40.16       39.22      7.75 o 
  12   7   7      184.51      196.85     12.86 o 
  13   7   7       12.56       17.76      5.64 o 
 -17   8   7      208.34      242.21     22.14 o 
 -16   8   7        0.39       -9.97     12.19 o 
 -15   8   7      147.53      157.79     17.97 o 
 -14   8   7       90.02       96.92      9.23 o 
 -13   8   7        6.26       -5.52      7.42 o 
 -12   8   7       11.51       12.93      6.16 o 
 -11   8   7      112.65      124.00      9.12 o 
 -10   8   7       99.44      101.48      6.24 o 
  -9   8   7     1025.66     1021.94     16.25 o 
  -8   8   7      179.70      185.22      7.32 o 
  -7   8   7       48.40       38.54      2.90 o 
  -6   8   7      158.23      156.04      4.27 o 
  -5   8   7      316.98      397.59      6.62 o 
  -4   8   7      180.56      208.50      5.04 o 
  -3   8   7      392.39      405.98      6.06 o 
  -2   8   7     1471.78     1700.70     15.09 o 
  -1   8   7     1033.55      977.69     16.78 o 
   0   8   7       46.45       15.64      4.34 o 
   1   8   7      817.83      807.22     14.16 o 
   2   8   7     1174.15     1111.59     19.72 o 
   3   8   7       99.14       83.40      6.35 o 
   4   8   7       70.25       53.08      6.51 o 
   5   8   7       22.70       17.86      5.11 o 
   6   8   7       73.22       89.75      9.18 o 
   7   8   7      659.67      570.69     18.26 o 
   8   8   7      149.61      157.71     11.21 o 
   9   8   7        0.29        1.73      5.02 o 
  10   8   7       37.73       35.27      7.39 o 
  11   8   7      121.26      138.84     10.92 o 
  12   8   7      136.50      130.39     10.87 o 
 -17   9   7       10.78       19.90     10.25 o 
 -16   9   7        0.17        3.87      8.54 o 
 -15   9   7       45.44       57.00     13.76 o 
 -14   9   7       29.47       29.66     17.85 o 
 -13   9   7        5.27       14.85      6.54 o 
 -12   9   7       60.49      100.39      8.82 o 
 -11   9   7        2.36        4.59      5.00 o 
 -10   9   7       63.42       70.43     11.19 o 
  -9   9   7      131.94      143.27      7.85 o 
  -8   9   7     2904.51     2778.88     30.13 o 
  -7   9   7      346.23      369.10      7.65 o 
  -6   9   7      437.92      402.40      7.31 o 
  -5   9   7      693.36      656.50      9.03 o 
  -4   9   7       96.32      100.63      3.53 o 
  -3   9   7      304.46      307.41      5.95 o 
  -2   9   7        0.01        2.01      1.59 o 
  -1   9   7      979.43      952.42     21.57 o 
   0   9   7      277.42      278.05      8.99 o 
   1   9   7      333.00      405.37     10.32 o 
   2   9   7       23.60       36.44      4.41 o 
   3   9   7      163.99      123.88      7.45 o 
   4   9   7        7.56        5.81      3.86 o 
   5   9   7       25.17       33.13      6.07 o 
   6   9   7      117.76      100.68      9.68 o 
   7   9   7       83.96      101.93      9.43 o 
   8   9   7        0.14       -2.19      4.51 o 
   9   9   7       55.24       63.33      8.79 o 
  10   9   7      243.87      241.25     20.61 o 
  11   9   7       17.75       27.50      6.27 o 
  12   9   7      123.73      113.49     10.01 o 
 -17  10   7       42.46       66.24     14.85 o 
 -16  10   7        1.58        0.20     10.41 o 
 -15  10   7        0.23        8.93      9.62 o 
 -14  10   7       31.06       19.55     12.19 o 
 -13  10   7       22.36       22.91      8.31 o 
 -12  10   7      159.94      143.13     10.65 o 
 -11  10   7        4.45       -2.13      4.41 o 
 -10  10   7      355.63      366.51     14.15 o 
  -9  10   7      130.57      130.06      8.02 o 
  -8  10   7     2091.42     1975.02     29.26 o 
  -7  10   7       37.02       47.04      4.73 o 
  -6  10   7       84.34       91.65      4.00 o 
  -5  10   7      460.32      439.53      7.68 o 
  -4  10   7      171.02      180.58      5.23 o 
  -3  10   7       75.07       77.42      4.88 o 
  -2  10   7     1685.08     1527.59     22.50 o 
  -1  10   7      202.11      172.51      7.54 o 
   0  10   7     2633.41     2431.33     29.43 o 
   1  10   7      220.91      226.47     10.13 o 
   2  10   7      150.61      113.97      6.71 o 
   3  10   7      289.66      259.51     11.61 o 
   4  10   7       69.16       34.98      5.89 o 
   5  10   7      165.77      146.59      9.90 o 
   6  10   7       63.30       49.67      7.28 o 
   7  10   7      226.51      233.49     13.03 o 
   8  10   7      247.64      263.71     14.58 o 
   9  10   7      233.77      172.95     15.08 o 
  10  10   7       21.22       26.15      6.95 o 
  11  10   7      159.07      168.37     13.58 o 
 -16  11   7        2.17       31.52     11.38 o 
 -15  11   7       88.41       90.61     23.08 o 
 -14  11   7       81.33       89.32     15.25 o 
 -13  11   7       66.62       63.58     11.18 o 
 -12  11   7       44.96       35.39      8.85 o 
 -11  11   7        0.15        4.24      5.09 o 
 -10  11   7      206.53      195.79     11.27 o 
  -9  11   7        9.74       14.80      5.35 o 
  -8  11   7      143.96      143.23      8.14 o 
  -7  11   7     2431.54     2304.71     32.28 o 
  -6  11   7      110.63       92.59      6.46 o 
  -5  11   7       62.21       51.05      4.17 o 
  -4  11   7       47.17       49.13      7.39 o 
  -3  11   7     1121.43     1011.02     20.81 o 
  -2  11   7        9.41       21.87      4.32 o 
  -1  11   7     1716.13     1602.93     24.42 o 
   0  11   7     1444.19     1380.34     20.75 o 
   1  11   7     2672.86     2571.05     31.99 o 
   2  11   7       76.88       91.66      6.95 o 
   3  11   7      790.85      721.69     19.13 o 
   4  11   7       76.04       69.21      7.92 o 
   5  11   7      112.67      138.62     10.34 o 
   6  11   7       73.60       66.62      8.22 o 
   7  11   7       51.79       64.63      8.45 o 
   8  11   7        1.52        4.55      5.39 o 
   9  11   7      151.74      187.33     13.66 o 
  10  11   7       29.00       30.01      7.79 o 
  11  11   7      189.99      192.63     14.42 o 
 -15  12   7       37.58       62.42     14.23 o 
 -14  12   7      115.16      160.33     15.25 o 
 -13  12   7        8.07       -0.84      7.55 o 
 -12  12   7        2.02       10.63     10.22 o 
 -11  12   7       46.57       32.88      8.45 o 
 -10  12   7       17.45       -0.51      5.28 o 
  -9  12   7       79.91       55.50      7.46 o 
  -8  12   7      309.15      267.99     12.04 o 
  -7  12   7        1.72        0.35      4.44 o 
  -6  12   7       66.04       66.44      7.72 o 
  -5  12   7       31.17       23.78      5.52 o 
  -4  12   7       38.72       36.93      5.00 o 
  -3  12   7      256.81      245.76     12.70 o 
  -2  12   7        1.24        2.46      3.91 o 
  -1  12   7      124.01      112.92      7.32 o 
   0  12   7      128.61      129.64      7.07 o 
   1  12   7      163.43      188.89      8.40 o 
   2  12   7      244.60      237.59     12.18 o 
   3  12   7      544.55      504.13     16.53 o 
   4  12   7       11.07       10.61      5.00 o 
   5  12   7        1.25       -2.36      4.33 o 
   6  12   7        3.30        7.66      5.02 o 
   7  12   7      170.93      168.61     13.83 o 
   8  12   7       43.31       39.05      7.62 o 
   9  12   7      257.21      259.34     15.56 o 
  10  12   7       24.85       38.42      8.09 o 
 -15  13   7        1.18       -2.94      8.54 o 
 -14  13   7       26.33       38.43      9.60 o 
 -13  13   7        0.03        8.64      7.84 o 
 -12  13   7      159.65      165.64     15.03 o 
 -11  13   7        2.05       12.19      7.36 o 
 -10  13   7        9.65       21.66      7.87 o 
  -9  13   7      694.77      617.05     25.14 o 
  -8  13   7        5.34       11.08      7.92 o 
  -7  13   7        0.10        3.43      5.58 o 
  -6  13   7      290.73      312.08     18.75 o 
  -5  13   7        9.50       27.49      7.04 o 
  -4  13   7       11.55       10.30      5.25 o 
  -3  13   7     1058.98     1010.28     29.04 o 
  -2  13   7      580.27      565.89     20.18 o 
  -1  13   7      106.09      106.72      8.50 o 
   0  13   7        0.31        8.30      5.27 o 
   1  13   7        4.45       -0.90      3.83 o 
   2  13   7        5.54        2.73      7.33 o 
   3  13   7        3.55       -1.19      2.69 o 
   4  13   7       69.93       71.69      8.38 o 
   5  13   7        2.92        0.31      4.76 o 
   6  13   7      199.92      197.88     12.94 o 
   7  13   7       84.87       87.27     10.17 o 
   8  13   7      104.77      122.81     11.78 o 
   9  13   7       56.76       92.75     13.07 o 
  10  13   7        3.86       13.10      7.55 o 
 -14  14   7       87.41       95.71     14.18 o 
 -13  14   7        8.86       14.43      8.43 o 
 -12  14   7       37.60       40.45      9.83 o 
 -11  14   7        6.35        1.93      9.28 o 
 -10  14   7      542.44      525.75     22.22 o 
  -9  14   7       34.22       38.81      8.85 o 
  -8  14   7       47.19       38.60     11.38 o 
  -7  14   7        7.56       -3.84      5.31 o 
  -6  14   7      267.00      272.43     15.10 o 
  -5  14   7       24.25       27.66      7.13 o 
  -4  14   7        2.11        6.57      5.81 o 
  -3  14   7      198.53      168.38     12.27 o 
  -2  14   7       40.29       30.67      7.29 o 
  -1  14   7       14.66       11.70      5.13 o 
   0  14   7      453.27      462.94     15.82 o 
   1  14   7       33.54       41.64      6.95 o 
   2  14   7      253.66      255.77     14.03 o 
   3  14   7       91.43       90.03      9.11 o 
   4  14   7       22.43       19.23      6.00 o 
   5  14   7       20.53       20.83      6.63 o 
   6  14   7        5.24       10.94      6.10 o 
   7  14   7       15.41       15.18      6.36 o 
   8  14   7      448.55      466.50     19.61 o 
   9  14   7       46.26       25.38      7.54 o 
 -13  15   7      134.05      134.93     19.28 o 
 -12  15   7      121.29      110.30     18.81 o 
 -11  15   7        0.26        1.09      6.78 o 
 -10  15   7        5.89        3.78      8.91 o 
  -9  15   7       95.76      100.50     15.98 o 
  -8  15   7       53.46       54.99     12.61 o 
  -7  15   7       16.18       23.46      9.80 o 
  -6  15   7        2.11       -1.06      6.00 o 
  -5  15   7        3.94       -2.21      7.07 o 
  -4  15   7      259.78      242.60     15.10 o 
  -3  15   7        7.72        3.69      5.87 o 
  -2  15   7      193.57      185.11     13.43 o 
  -1  15   7       87.51       98.73     11.62 o 
   0  15   7       23.41       31.62      6.74 o 
   1  15   7      250.11      222.00     12.61 o 
   2  15   7      284.40      291.54     18.60 o 
   3  15   7        3.60        0.96      5.32 o 
   4  15   7      244.68      255.18     14.14 o 
   5  15   7       12.84       18.51      6.50 o 
   6  15   7       15.32        9.47      5.91 o 
   7  15   7       10.85        5.93      8.42 o 
   8  15   7      248.45      258.06     16.08 o 
 -12  16   7        1.10       11.03      8.30 o 
 -11  16   7        0.43        3.87      8.16 o 
 -10  16   7        1.27       -6.00     10.89 o 
  -9  16   7       58.88       46.48     12.97 o 
  -8  16   7      125.89      105.40     16.49 o 
  -7  16   7        8.96       -5.02      9.14 o 
  -6  16   7       33.26       14.80      9.85 o 
  -5  16   7        3.68        9.17      9.18 o 
  -4  16   7      208.05      234.22     20.13 o 
  -3  16   7        2.94        7.20      5.99 o 
  -2  16   7      376.81      354.37     21.54 o 
  -1  16   7      120.46      140.94     12.86 o 
   0  16   7        0.49        6.68      5.99 o 
   1  16   7      110.13      116.06     14.93 o 
   2  16   7      212.64      230.79     13.34 o 
   3  16   7      279.65      297.68     15.41 o 
   4  16   7      116.10       87.53     10.20 o 
   5  16   7      100.75       86.61     11.55 o 
   6  16   7      126.14      135.74     12.38 o 
   7  16   7        2.20        9.17      6.15 o 
 -11  17   7       18.14       23.46      9.82 o 
 -10  17   7      368.10      385.51     26.74 o 
  -9  17   7       14.88       12.19     10.15 o 
  -8  17   7        1.14       14.86      9.41 o 
  -7  17   7       15.57        5.66      8.99 o 
  -6  17   7        0.05       -2.71      8.71 o 
  -5  17   7       30.15       18.40     20.90 o 
  -4  17   7      209.74      229.08     20.62 o 
  -3  17   7       46.58       70.08     10.48 o 
  -2  17   7        0.12        4.79      6.86 o 
  -1  17   7      126.21      114.91     13.54 o 
   0  17   7       10.79        2.13     11.81 o 
   1  17   7      373.97      414.44     20.22 o 
   2  17   7       37.73       52.77     13.05 o 
   3  17   7      734.34      747.16     27.46 o 
   4  17   7      176.01      173.70     13.48 o 
   5  17   7       16.52       28.27      7.54 o 
   6  17   7      102.33      114.68     13.58 o 
 -10  18   7       98.04      118.88     17.54 o 
  -9  18   7        5.24        3.05     22.64 o 
  -8  18   7      176.28      185.37     20.62 o 
  -7  18   7      311.37      273.65     23.30 o 
  -6  18   7        9.25       10.23      9.41 o 
  -5  18   7        1.29        2.95      8.56 o 
  -4  18   7       42.97       45.27     13.50 o 
  -3  18   7      165.16      148.76     18.44 o 
  -2  18   7        0.02       -7.15      8.56 o 
  -1  18   7      250.19      263.79     25.02 o 
   0  18   7      215.41      243.77     17.64 o 
   1  18   7      187.18      195.25     25.49 o 
   2  18   7      354.23      353.45     19.89 o 
   3  18   7       16.01       25.40      8.52 o 
   4  18   7       17.06       15.60      9.01 o 
   5  18   7       27.88       27.98     11.11 o 
  -8  19   7      120.14      117.07     23.95 o 
  -7  19   7      178.90      183.43     20.62 o 
  -6  19   7       74.12       98.05     20.90 o 
  -5  19   7      342.05      338.37     36.58 o 
  -4  19   7      508.51      564.04     31.41 o 
  -3  19   7      125.92      151.25     32.66 o 
  -2  19   7      269.51      298.22     24.61 o 
  -1  19   7        2.67       -3.82      7.93 o 
   0  19   7       11.06        1.59      8.91 o 
   1  19   7       12.62       18.55     20.03 o 
   2  19   7      455.47      438.76     21.61 o 
   3  19   7       18.22       15.91      7.80 o 
  -4  20   7        0.35        8.71     14.37 o 
  -3  20   7        6.98       29.11     13.06 o 
  -2  20   7      371.67      373.61     33.96 o 
  -1  20   7      131.70      143.60     18.20 o 
 -19   0   8       12.78        9.08      9.49 o 
 -18   0   8      151.24      162.07     18.10 o 
 -17   0   8      399.62      450.72     25.16 o 
 -16   0   8      184.69      177.84     17.42 o 
 -15   0   8       13.71        3.05     15.24 o 
 -14   0   8        6.90        4.83      6.05 o 
 -13   0   8      104.70       94.67     11.51 o 
 -12   0   8     1264.88     1041.30     30.62 o 
 -11   0   8     1507.55     1325.93     36.93 o 
 -10   0   8      467.53      433.98     24.90 o 
  -9   0   8        6.61        3.04      3.16 o 
  -8   0   8     1136.74     1202.22     20.11 o 
  -7   0   8      599.29      545.71     10.22 o 
  -6   0   8       16.80       20.22      2.32 o 
  -5   0   8      907.90      937.08     12.59 o 
  -4   0   8     4365.86     4347.07     72.41 o 
  -3   0   8       55.37       42.63      2.36 o 
  -2   0   8      154.62      155.74      3.95 o 
  -1   0   8    10128.39    10836.45     92.61 o 
   0   0   8      238.97      224.93      7.16 o 
   1   0   8       31.09       63.68      7.45 o 
   2   0   8      671.80      612.14     10.65 o 
   3   0   8      117.97      146.75      6.13 o 
   4   0   8      228.89      227.14      8.02 o 
   5   0   8     1570.60     1555.96     26.44 o 
   6   0   8      321.73      339.96     12.03 o 
   7   0   8     3644.31     3426.71     48.95 o 
   8   0   8      802.25      793.40     23.44 o 
   9   0   8      286.30      294.30     15.07 o 
  10   0   8      299.70      285.17     16.92 o 
  11   0   8       39.87       30.76      8.15 o 
  12   0   8       47.08       37.01     10.47 o 
 -19   1   8      164.13      194.63     26.79 o 
 -18   1   8      208.21      253.88     14.62 o 
 -17   1   8      110.09      125.32     10.99 o 
 -16   1   8      140.60      133.99     10.72 o 
 -15   1   8      211.30      196.06     11.46 o 
 -14   1   8        7.94       12.90      4.97 o 
 -13   1   8      732.35      663.46     17.61 o 
 -12   1   8      602.24      522.69     21.49 o 
 -11   1   8      349.83      350.67      9.64 o 
 -10   1   8        1.69        2.25      2.08 o 
  -9   1   8       39.12       39.35      3.65 o 
  -8   1   8      462.78      576.77      9.52 o 
  -7   1   8       20.38       25.01      2.16 o 
  -6   1   8     1358.31     1387.88     12.58 o 
  -5   1   8      709.30      728.00      7.84 o 
  -4   1   8      513.05      593.31      6.74 o 
  -3   1   8      538.96      539.88      6.35 o 
  -2   1   8     1110.87     1169.90      9.24 o 
  -1   1   8      234.73      203.66      3.56 o 
   0   1   8       29.06       34.50      1.86 o 
   1   1   8       77.07       87.36      3.65 o 
   2   1   8      943.14      961.51     10.91 o 
   3   1   8      924.87      998.18     12.34 o 
   4   1   8     1676.64     1548.05     17.02 o 
   5   1   8      258.73      241.96      7.47 o 
   6   1   8     2130.33     2092.28     22.33 o 
   7   1   8      343.15      318.96      9.49 o 
   8   1   8       93.91       85.69      6.57 o 
   9   1   8      464.84      459.86     15.00 o 
  10   1   8       70.14       81.93      7.26 o 
  11   1   8      234.13      245.00     14.22 o 
  12   1   8       38.78       36.47      7.43 o 
  13   1   8       70.54       71.63     16.16 o 
 -19   2   8      221.78      262.17     18.70 o 
 -18   2   8       27.04       27.39      9.04 o 
 -17   2   8      110.94      126.27     11.12 o 
 -16   2   8       91.76       78.87      8.97 o 
 -15   2   8        4.71        3.07      4.56 o 
 -14   2   8      908.65     1042.18     23.73 o 
 -13   2   8      141.81      127.77      8.07 o 
 -12   2   8      917.25      962.02     18.78 o 
 -11   2   8      605.93      597.27     11.62 o 
 -10   2   8        3.61        2.39      2.33 o 
  -9   2   8      668.16      716.98     11.42 o 
  -8   2   8      312.98      304.62      5.63 o 
  -7   2   8     3655.18     4052.03     30.20 o 
  -6   2   8     1215.15     1247.21     11.53 o 
  -5   2   8     1145.18     1216.68     12.53 o 
  -4   2   8      248.30      241.98      4.59 o 
  -3   2   8     4351.94     4650.99     37.01 o 
  -2   2   8     1102.29     1076.71     10.22 o 
  -1   2   8      181.91      201.90      3.80 o 
   0   2   8     4229.98     4438.69     30.72 o 
   1   2   8       25.27       30.20      2.32 o 
   2   2   8     2022.55     2165.97     19.48 o 
   3   2   8      337.78      316.52      7.03 o 
   4   2   8       33.29       29.81      2.95 o 
   5   2   8       45.27       36.48      3.66 o 
   6   2   8        6.75        5.90      2.87 o 
   7   2   8      593.92      561.72     12.26 o 
   8   2   8      245.84      251.32      9.20 o 
   9   2   8      565.90      538.75     15.88 o 
  10   2   8        0.45        4.01      4.78 o 
  11   2   8        5.18        0.58      5.07 o 
  12   2   8      192.66      189.03     13.14 o 
  13   2   8       27.31       27.66      5.90 o 
 -19   3   8        3.30        6.88      9.14 o 
 -18   3   8       17.97       30.24      9.41 o 
 -17   3   8       85.42       83.94     12.82 o 
 -16   3   8        9.00        6.66      7.92 o 
 -15   3   8      171.34      167.71      9.46 o 
 -14   3   8       71.50       62.49      6.51 o 
 -13   3   8      375.05      379.09     13.95 o 
 -12   3   8      469.90      389.95     10.87 o 
 -11   3   8      398.90      410.56      9.55 o 
 -10   3   8        5.76        3.05      2.40 o 
  -9   3   8      401.78      467.39      8.48 o 
  -8   3   8      102.88       90.33      3.62 o 
  -7   3   8      965.04     1064.20     11.74 o 
  -6   3   8       19.12       17.79      1.62 o 
  -5   3   8       16.67       19.65      2.03 o 
  -4   3   8      232.54      272.15      5.14 o 
  -3   3   8       18.68       26.96      2.22 o 
  -2   3   8      171.39      176.60      4.38 o 
  -1   3   8     1836.21     1929.64     16.28 o 
   0   3   8     3388.85     3927.20     27.68 o 
   1   3   8      367.27      381.06      6.77 o 
   2   3   8      258.93      303.47      5.39 o 
   3   3   8       12.56       13.52      2.08 o 
   4   3   8      519.20      517.68      8.98 o 
   5   3   8        0.58        3.68      2.29 o 
   6   3   8     1706.99     1655.98     23.23 o 
   7   3   8       10.83       22.34      4.11 o 
   8   3   8      183.05      186.95     11.07 o 
   9   3   8      292.93      267.32     13.25 o 
  10   3   8       23.37       17.70      5.89 o 
  11   3   8        0.08        1.43      4.60 o 
  12   3   8      256.60      252.50     15.12 o 
  13   3   8       67.85       55.40      7.67 o 
 -19   4   8       20.67       27.20     24.38 o 
 -18   4   8       84.81      105.89     15.98 o 
 -17   4   8       55.85       73.53     11.05 o 
 -16   4   8      271.36      282.06     12.19 o 
 -15   4   8        9.88       14.11      4.80 o 
 -14   4   8      784.99      710.54     19.45 o 
 -13   4   8      505.99      448.00     15.71 o 
 -12   4   8       16.20       16.34      4.22 o 
 -11   4   8        7.13       -0.84      2.26 o 
 -10   4   8       37.37       37.75      3.48 o 
  -9   4   8      208.61      226.80      6.12 o 
  -8   4   8     1407.87     1426.38     15.08 o 
  -7   4   8      496.48      426.37      7.21 o 
  -6   4   8     1209.97     1339.57     12.06 o 
  -5   4   8     1714.74     1892.54     16.39 o 
  -4   4   8     6091.68     6562.03     45.51 o 
  -3   4   8       72.19      146.42      3.32 o 
  -2   4   8     1215.93     1234.73     11.67 o 
  -1   4   8      152.69      199.24      3.98 o 
   0   4   8      260.24      279.32      5.13 o 
   1   4   8      788.31      997.89     13.25 o 
   2   4   8      545.76      577.70      8.26 o 
   3   4   8       12.66       11.29      1.99 o 
   4   4   8        0.92        3.11      1.86 o 
   5   4   8       42.49       36.33      4.00 o 
   6   4   8      343.88      327.96     12.39 o 
   7   4   8        3.17       -2.34      4.01 o 
   8   4   8      434.23      438.06     15.66 o 
   9   4   8       69.17       68.89      8.30 o 
  10   4   8        0.92        4.39      4.92 o 
  11   4   8      552.72      553.73     19.32 o 
  12   4   8        1.67       10.67      4.57 o 
  13   4   8      160.48      187.20     12.42 o 
 -18   5   8        8.49       12.30      9.41 o 
 -17   5   8      140.55      161.16     17.97 o 
 -16   5   8      543.25      591.65     28.77 o 
 -15   5   8        2.32       -0.22      4.00 o 
 -14   5   8        4.04        1.67      4.27 o 
 -13   5   8       64.03       59.64      6.17 o 
 -12   5   8      746.45      670.77     13.08 o 
 -11   5   8       72.27       61.62      4.68 o 
 -10   5   8        0.02        1.90      2.30 o 
  -9   5   8       22.00       28.57      3.53 o 
  -8   5   8      196.18      212.20      5.96 o 
  -7   5   8      214.00      241.65      4.99 o 
  -6   5   8      538.79      663.69      7.73 o 
  -5   5   8      997.17     1054.34     11.11 o 
  -4   5   8     2375.83     2458.87     20.10 o 
  -3   5   8       89.53      122.01      3.34 o 
  -2   5   8      956.86     1018.24     10.44 o 
  -1   5   8     3266.55     3657.73     28.80 o 
   0   5   8      136.23      133.88      4.01 o 
   1   5   8      103.94      128.73      4.46 o 
   2   5   8       15.79       28.14      2.36 o 
   3   5   8      173.06      200.64      5.90 o 
   4   5   8      220.22      209.63      7.47 o 
   5   5   8      192.00      175.54      9.43 o 
   6   5   8       22.13       31.56      5.78 o 
   7   5   8      471.76      446.35     15.64 o 
   8   5   8       51.12       55.97      7.67 o 
   9   5   8      118.98      127.85      9.45 o 
  10   5   8       16.27       10.68      4.88 o 
  11   5   8      319.40      321.52     14.68 o 
  12   5   8       17.91       29.04      5.87 o 
  13   5   8       13.98       15.35      4.41 o 
 -18   6   8        0.88       -4.86     24.82 o 
 -17   6   8        5.62        8.82     14.80 o 
 -16   6   8        9.10        0.54      7.73 o 
 -15   6   8       66.69       85.26     18.29 o 
 -14   6   8       10.47        6.99      3.46 o 
 -13   6   8      234.24      210.49     10.56 o 
 -12   6   8       34.28       36.28      4.61 o 
 -11   6   8       12.34       10.33      3.17 o 
 -10   6   8      100.26       68.75      5.32 o 
  -9   6   8      401.12      410.24      9.00 o 
  -8   6   8       28.80       17.43      2.47 o 
  -7   6   8        7.63        5.65      1.59 o 
  -6   6   8      217.63      223.39      4.50 o 
  -5   6   8     1210.66     1399.37     12.67 o 
  -4   6   8     1872.06     1947.05     15.89 o 
  -3   6   8       37.00       40.34      2.09 o 
  -2   6   8      560.84      521.75      7.01 o 
  -1   6   8     9822.76    10009.99     71.51 o 
   0   6   8       64.11       73.18      3.72 o 
   1   6   8        0.12        2.45      1.38 o 
   2   6   8      313.29      309.72      6.72 o 
   3   6   8       62.49       52.26      4.32 o 
   4   6   8      124.67      130.62      7.50 o 
   5   6   8      556.59      503.76     16.09 o 
   6   6   8      155.58      172.92     10.44 o 
   7   6   8        5.90        9.36      4.71 o 
   8   6   8       99.83       73.69      8.45 o 
   9   6   8      400.86      420.09     15.06 o 
  10   6   8        7.06       10.08      4.77 o 
  11   6   8      190.33      189.87     12.19 o 
  12   6   8       29.65       24.29      5.44 o 
 -18   7   8      174.99      212.25     27.00 o 
 -17   7   8       59.26       49.63     13.14 o 
 -16   7   8       21.65       13.88     10.25 o 
 -15   7   8        0.79       12.66      9.18 o 
 -14   7   8        2.53       10.97      7.89 o 
 -13   7   8        3.32        8.22      8.41 o 
 -12   7   8      261.99      279.87      8.82 o 
 -11   7   8      409.98      387.09     10.76 o 
 -10   7   8      696.30      664.46     14.32 o 
  -9   7   8       14.12       11.86      3.20 o 
  -8   7   8       67.03       74.46      4.06 o 
  -7   7   8      163.21      154.48      4.47 o 
  -6   7   8      842.65      904.77     10.53 o 
  -5   7   8      673.64      640.34      7.91 o 
  -4   7   8       33.23       50.90      3.19 o 
  -3   7   8      133.18      147.13      3.66 o 
  -2   7   8     2903.24     2912.04     22.84 o 
  -1   7   8      482.91      519.78      7.46 o 
   0   7   8       18.62       36.22      4.71 o 
   1   7   8      589.88      605.49     14.78 o 
   2   7   8      186.84      181.47      7.89 o 
   3   7   8      114.74      124.02      7.71 o 
   4   7   8      274.92      210.71     10.17 o 
   5   7   8       51.70       32.90      6.41 o 
   6   7   8       67.61       34.37      5.98 o 
   7   7   8      275.33      234.48     12.27 o 
   8   7   8      387.44      384.81     15.67 o 
   9   7   8       55.95       52.76      8.19 o 
  10   7   8        2.02        9.05      5.05 o 
  11   7   8       34.86       54.60      7.60 o 
  12   7   8       80.82       99.04     11.82 o 
 -18   8   8      396.14      471.49     58.78 o 
 -17   8   8      158.93      163.71     39.19 o 
 -16   8   8       82.95       89.31     15.62 o 
 -15   8   8        0.42        5.98      9.14 o 
 -14   8   8      184.88      188.73     23.08 o 
 -13   8   8        3.79        2.75      6.36 o 
 -12   8   8       73.48       61.30      7.32 o 
 -11   8   8       79.11       99.66      6.43 o 
 -10   8   8     3536.93     3407.03     56.28 o 
  -9   8   8      271.92      262.71      8.00 o 
  -8   8   8        9.27        8.78      2.96 o 
  -7   8   8        2.88        3.53      2.35 o 
  -6   8   8      314.31      248.76      6.02 o 
  -5   8   8       49.01       53.32      3.24 o 
  -4   8   8       30.14       29.31      2.21 o 
  -3   8   8       69.33       71.97      2.93 o 
  -2   8   8       11.66       17.23      1.97 o 
  -1   8   8      468.70      454.57     10.70 o 
   0   8   8      248.55      302.42      8.98 o 
   1   8   8      118.80      127.39      7.03 o 
   2   8   8     3389.65     3265.15     40.89 o 
   3   8   8       43.88       37.03      5.18 o 
   4   8   8        5.57        4.97      3.77 o 
   5   8   8      249.87      242.59     11.51 o 
   6   8   8      105.24      102.62      8.98 o 
   7   8   8     1136.40     1014.47     25.24 o 
   8   8   8      760.32      702.68     21.44 o 
   9   8   8      155.28      151.38     11.90 o 
  10   8   8      179.72      199.43     13.92 o 
  11   8   8        3.35        5.58      5.10 o 
  12   8   8       51.01       51.40      9.49 o 
 -17   9   8       77.80       73.31     15.62 o 
 -16   9   8      128.32       96.66     16.24 o 
 -15   9   8       71.90      104.14     17.42 o 
 -14   9   8       10.37       -1.06      9.14 o 
 -13   9   8      142.74      141.77     12.71 o 
 -12   9   8       70.74       73.93      9.96 o 
 -11   9   8      121.42      118.38      9.19 o 
 -10   9   8      469.25      466.34     23.76 o 
  -9   9   8      328.82      342.94      9.26 o 
  -8   9   8      179.78      213.23      7.30 o 
  -7   9   8       54.65       47.96      3.86 o 
  -6   9   8        0.01       -1.93      2.00 o 
  -5   9   8      291.21      297.14      6.58 o 
  -4   9   8      795.53      840.36     11.63 o 
  -3   9   8      289.57      287.42      5.53 o 
  -2   9   8      128.32      127.02      6.82 o 
  -1   9   8     2010.35     2077.48     27.52 o 
   0   9   8      563.35      624.10     13.62 o 
   1   9   8        6.92        3.25      3.98 o 
   2   9   8      193.54      190.28      8.87 o 
   3   9   8      106.99      109.25      8.12 o 
   4   9   8        0.01       -2.14      3.53 o 
   5   9   8       77.30       73.88      8.01 o 
   6   9   8       11.91       13.48      6.54 o 
   7   9   8      533.63      446.02     25.43 o 
   8   9   8       15.61       22.15      6.35 o 
   9   9   8      126.47      128.68     11.63 o 
  10   9   8       52.04       68.41      9.57 o 
  11   9   8      686.65      722.35     21.93 o 
 -17  10   8        2.46       -1.74     23.51 o 
 -16  10   8        0.62        4.91     18.72 o 
 -15  10   8        2.04       -2.26      8.99 o 
 -14  10   8        2.87        6.88      7.27 o 
 -13  10   8      378.15      372.56     19.07 o 
 -12  10   8       34.81       31.52      8.34 o 
 -11  10   8       89.42       86.52     10.33 o 
 -10  10   8       81.01       56.40      7.14 o 
  -9  10   8        2.29        3.31      3.97 o 
  -8  10   8      150.10      133.97      6.86 o 
  -7  10   8       16.68       18.97      3.30 o 
  -6  10   8      151.79      129.94      5.36 o 
  -5  10   8      165.46      166.63      5.71 o 
  -4  10   8        6.37        4.45      2.50 o 
  -3  10   8      137.16      166.78      9.54 o 
  -2  10   8     1711.94     1677.21     33.17 o 
  -1  10   8      242.12      208.22      8.41 o 
   0  10   8       19.92       17.26      3.79 o 
   1  10   8     2144.00     2032.41     26.99 o 
   2  10   8      366.74      345.68     12.79 o 
   3  10   8        7.73        8.80      4.56 o 
   4  10   8      267.27      281.87     14.42 o 
   5  10   8       51.29       21.53      5.65 o 
   6  10   8       30.19       27.41      6.41 o 
   7  10   8      474.90      474.55     17.68 o 
   8  10   8       14.67       15.11      7.16 o 
   9  10   8      207.01      204.33     13.86 o 
  10  10   8      867.38      880.70     26.62 o 
  11  10   8      363.49      442.19     19.46 o 
 -16  11   8       68.31       69.03     14.44 o 
 -15  11   8        7.54        2.55     12.19 o 
 -14  11   8      177.21      219.41     16.58 o 
 -13  11   8      178.82      198.78     15.40 o 
 -12  11   8       67.71       71.40     11.04 o 
 -11  11   8      118.31      120.41     12.05 o 
 -10  11   8       87.03       90.62     10.46 o 
  -9  11   8        0.13        7.33      4.29 o 
  -8  11   8       16.50       24.08      4.93 o 
  -7  11   8      145.08      116.13      8.30 o 
  -6  11   8      138.03      114.08      5.63 o 
  -5  11   8       18.56        8.51      3.18 o 
  -4  11   8        6.18       28.89      3.99 o 
  -3  11   8        0.05       -2.56      3.58 o 
  -2  11   8       71.90       43.21      5.73 o 
  -1  11   8       94.28       92.62      7.67 o 
   0  11   8       18.23       16.71      4.03 o 
   1  11   8      194.13      206.86      9.23 o 
   2  11   8      117.66      122.69     12.70 o 
   3  11   8       19.58       18.89      7.54 o 
   4  11   8      122.81      150.95     10.29 o 
   5  11   8        0.32        6.02      4.76 o 
   6  11   8       89.65       69.26      8.47 o 
   7  11   8      384.16      340.25     15.65 o 
   8  11   8      450.40      460.58     25.89 o 
   9  11   8       39.93       32.66      8.30 o 
  10  11   8        3.13       12.52      9.55 o 
 -16  12   8        2.52        3.40      9.80 o 
 -15  12   8        0.01        0.03      9.18 o 
 -14  12   8       15.75        5.40      8.20 o 
 -13  12   8       87.82       96.50     13.10 o 
 -12  12   8       68.77       55.95     10.53 o 
 -11  12   8        0.66       -6.11      6.11 o 
 -10  12   8      103.78      110.50     11.39 o 
  -9  12   8      341.01      308.81     15.99 o 
  -8  12   8        5.05        7.58      7.24 o 
  -7  12   8      812.87      824.58     19.99 o 
  -6  12   8        1.20        9.73      5.49 o 
  -5  12   8       44.72       45.12     10.86 o 
  -4  12   8      677.58      694.12     20.84 o 
  -3  12   8      130.73      103.81      7.91 o 
  -2  12   8      203.47      224.08     12.40 o 
  -1  12   8        2.10        8.86      4.26 o 
   0  12   8      257.72      264.64     11.59 o 
   1  12   8      385.67      379.88     12.31 o 
   2  12   8      117.33      135.10     10.40 o 
   3  12   8       19.22       25.69      6.00 o 
   4  12   8       40.59       45.14      7.29 o 
   5  12   8        5.49       12.23      5.67 o 
   6  12   8       50.80       51.02      8.45 o 
   7  12   8       23.63       22.58      6.70 o 
   8  12   8       18.47       19.27      6.79 o 
   9  12   8      145.65      131.19     12.33 o 
  10  12   8      509.19      565.26     21.93 o 
 -15  13   8        0.68       11.76     11.08 o 
 -14  13   8       76.26       67.65     11.98 o 
 -13  13   8        7.24       14.51      8.55 o 
 -12  13   8      148.03      139.94     14.06 o 
 -11  13   8       15.35       22.58      8.14 o 
 -10  13   8       11.63       -2.04      6.14 o 
  -9  13   8       59.16       42.55      8.55 o 
  -8  13   8        0.06       -5.41      5.41 o 
  -7  13   8      136.25      116.04     14.46 o 
  -6  13   8        8.93       -2.13      5.13 o 
  -5  13   8      172.46      145.75     11.40 o 
  -4  13   8        0.27        4.16      4.67 o 
  -3  13   8       46.61       49.04      6.57 o 
  -2  13   8      484.05      485.04     15.56 o 
  -1  13   8       46.15       66.79      6.58 o 
   0  13   8       22.90       23.38      5.87 o 
   1  13   8      347.90      339.98     16.31 o 
   2  13   8        3.60        5.36      4.76 o 
   3  13   8      404.02      437.59     16.20 o 
   4  13   8       43.55       32.46      7.16 o 
   5  13   8       16.98       16.61      6.10 o 
   6  13   8      133.61      140.40     16.22 o 
   7  13   8      703.29      724.82     23.40 o 
   8  13   8        2.83       -0.06      5.52 o 
   9  13   8        4.42       11.17      6.54 o 
 -14  14   8      190.94      188.48     16.73 o 
 -13  14   8      160.24      178.62     15.90 o 
 -12  14   8        3.48       12.14      8.20 o 
 -11  14   8       54.95       38.80     10.99 o 
 -10  14   8      315.05      318.70     18.06 o 
  -9  14   8      187.14      215.80     19.68 o 
  -8  14   8      107.30      119.56     15.36 o 
  -7  14   8      147.90      130.79     15.69 o 
  -6  14   8       71.15       48.14     11.38 o 
  -5  14   8      175.38      190.54     13.05 o 
  -4  14   8       11.33       11.15      7.02 o 
  -3  14   8       83.89       84.11      9.74 o 
  -2  14   8       12.05        6.13      5.53 o 
  -1  14   8      483.92      451.62     15.73 o 
   0  14   8       12.83       11.65      6.57 o 
   1  14   8        3.46        1.29      4.86 o 
   2  14   8       32.45       44.29      7.36 o 
   3  14   8      131.03      140.42     10.85 o 
   4  14   8       67.76       67.80      8.93 o 
   5  14   8       32.59       27.21      7.14 o 
   6  14   8       31.83       21.91      7.14 o 
   7  14   8      111.87      127.72     12.29 o 
   8  14   8        2.63        4.83      5.91 o 
 -13  15   8       43.21       46.42     10.67 o 
 -12  15   8       55.92       52.53     13.89 o 
 -11  15   8       16.96       -3.69      7.53 o 
 -10  15   8        0.14       10.07     13.50 o 
  -9  15   8      285.51      260.98     21.24 o 
  -8  15   8       16.86       26.00     10.66 o 
  -7  15   8        0.48       -0.77      7.68 o 
  -6  15   8      184.94      185.78     17.83 o 
  -5  15   8        2.15       -0.76      7.31 o 
  -4  15   8      135.96      140.93     12.03 o 
  -3  15   8        5.23        4.47      5.27 o 
  -2  15   8      185.20      186.42     15.79 o 
  -1  15   8       16.20       12.93      6.32 o 
   0  15   8       67.27       76.30      8.48 o 
   1  15   8      121.47      102.15     14.33 o 
   2  15   8        9.44        1.76      7.91 o 
   3  15   8        4.48        1.81      5.25 o 
   4  15   8      113.77      131.35     11.41 o 
   5  15   8      177.48      157.48     12.48 o 
   6  15   8       35.83       30.73      7.78 o 
   7  15   8      165.99      172.40     13.78 o 
   8  15   8      108.98      132.78     12.52 o 
 -12  16   8        2.82       -4.86      7.31 o 
 -11  16   8      191.77      190.33     21.34 o 
 -10  16   8        8.43       14.40     10.41 o 
  -9  16   8       40.43       42.76     12.34 o 
  -8  16   8       25.43       30.00     11.03 o 
  -7  16   8       14.85        4.26     13.50 o 
  -6  16   8        5.39        8.17      8.91 o 
  -5  16   8       73.50       83.81     14.46 o 
  -4  16   8        1.15        0.87      8.62 o 
  -3  16   8        0.44       12.19     15.24 o 
  -2  16   8       51.44       43.47      8.77 o 
  -1  16   8        0.88        4.04     10.80 o 
   0  16   8      218.40      232.45     15.72 o 
   1  16   8      288.37      300.26     27.78 o 
   2  16   8       18.90       19.08      7.01 o 
   3  16   8      454.03      502.78     19.03 o 
   4  16   8       22.70       23.60      7.40 o 
   5  16   8        1.49       10.39      8.30 o 
   6  16   8       25.03       29.33      7.92 o 
   7  16   8      268.86      309.61     17.41 o 
 -11  17   8       25.66       45.24     11.65 o 
 -10  17   8       85.99       58.66     13.93 o 
  -9  17   8       44.51       50.98     13.85 o 
  -8  17   8      252.07      347.10     25.16 o 
  -7  17   8        1.16       -8.01      8.01 o 
  -6  17   8       81.54       83.64     23.51 o 
  -5  17   8       78.98       59.21     13.23 o 
  -4  17   8      133.07      115.34     19.16 o 
  -3  17   8        1.08       -5.11      7.06 o 
  -2  17   8        9.12       16.60      9.18 o 
  -1  17   8        0.67        9.27      7.68 o 
   0  17   8      214.93      188.88     15.21 o 
   1  17   8       31.54       13.75      8.05 o 
   2  17   8       26.76       10.32     10.29 o 
   3  17   8      314.09      333.13     16.64 o 
   4  17   8       68.80       95.05     13.74 o 
   5  17   8       33.72       28.60     10.35 o 
 -10  18   8       59.97       79.11     14.46 o 
  -9  18   8       21.23       13.17     10.15 o 
  -8  18   8      614.34      640.25     33.96 o 
  -7  18   8       40.33       52.61     20.90 o 
  -6  18   8      107.62      124.24     18.35 o 
  -5  18   8        5.75       -5.32     15.68 o 
  -4  18   8      210.55      223.13     23.08 o 
  -3  18   8        7.95      -13.38     21.34 o 
  -2  18   8        0.40       22.77     10.15 o 
  -1  18   8       19.92       21.34     10.25 o 
   0  18   8        3.46        2.55     20.03 o 
   1  18   8        2.62        0.42     16.98 o 
   2  18   8      296.42      270.96     18.43 o 
   3  18   8       26.11       42.81     12.90 o 
   4  18   8        6.65       25.89      7.94 o 
  -8  19   8       21.96       42.24     11.51 o 
  -7  19   8        0.07       -0.87     11.32 o 
  -6  19   8       48.48       56.80     24.82 o 
  -5  19   8      149.15      175.19     20.90 o 
  -4  19   8      100.12      124.65     17.86 o 
  -3  19   8      412.22      402.88     26.17 o 
  -2  19   8       14.52       -1.74      7.89 o 
  -1  19   8       50.63       31.80     11.38 o 
   0  19   8       85.72       82.70     15.36 o 
   1  19   8        1.26       25.57     10.15 o 
   2  19   8       12.01       14.37      8.62 o 
  -4  20   8       32.96       25.26     14.80 o 
  -3  20   8       25.89       28.83     11.28 o 
  -2  20   8       32.97       37.47     10.66 o 
 -19   1   9        0.07        3.48     11.70 o 
 -18   1   9      312.01      334.62     20.16 o 
 -17   1   9       27.61       30.26      7.29 o 
 -16   1   9      130.51      159.09     11.14 o 
 -15   1   9       51.99       52.81      7.26 o 
 -14   1   9        1.14       -2.94      4.65 o 
 -13   1   9        0.08        0.26      3.20 o 
 -12   1   9      755.54      656.21     17.01 o 
 -11   1   9       12.60        0.56      2.56 o 
 -10   1   9       56.65       61.45      4.80 o 
  -9   1   9      126.43      158.73      5.38 o 
  -8   1   9      823.63      942.17     11.93 o 
  -7   1   9      447.98      504.09      7.27 o 
  -6   1   9       39.64       53.50      2.18 o 
  -5   1   9     1067.18     1105.91     11.19 o 
  -4   1   9     2901.07     3039.72     31.68 o 
  -3   1   9     1069.91     1249.67     13.63 o 
  -2   1   9     1208.98     1398.37     10.95 o 
  -1   1   9      330.86      384.02      5.23 o 
   0   1   9       23.17       34.18      2.01 o 
   1   1   9        0.03        0.14      1.19 o 
   2   1   9       43.22       38.00      2.49 o 
   3   1   9      742.53      780.50     11.38 o 
   4   1   9      857.01      785.55     12.31 o 
   5   1   9     2727.01     2483.98     28.20 o 
   6   1   9      664.96      626.82     11.13 o 
   7   1   9      745.74      688.18     14.00 o 
   8   1   9       86.51       72.48      6.43 o 
   9   1   9       62.84       53.09      6.08 o 
  10   1   9       60.12       68.30      7.63 o 
  11   1   9       42.51       39.05      6.55 o 
  12   1   9        2.18       -0.06      5.28 o 
  13   1   9       19.80       38.32     15.68 o 
 -19   2   9        2.08        8.07      8.03 o 
 -18   2   9      343.49      367.65     20.90 o 
 -17   2   9        0.74       -3.93      6.63 o 
 -16   2   9       18.29       27.14     10.18 o 
 -15   2   9      334.54      306.43     24.80 o 
 -14   2   9       95.97       68.86      9.19 o 
 -13   2   9      187.24      177.54      9.52 o 
 -12   2   9      391.90      371.11     10.55 o 
 -11   2   9      327.41      309.97      9.48 o 
 -10   2   9      223.08      227.27      6.74 o 
  -9   2   9     1985.79     2190.90     23.93 o 
  -8   2   9      123.80      132.72      4.35 o 
  -7   2   9      352.55      397.50      6.54 o 
  -6   2   9     1197.40     1203.44     12.17 o 
  -5   2   9      851.31     1010.63     11.32 o 
  -4   2   9     1260.97     1273.90     14.68 o 
  -3   2   9     1248.35     1216.31     10.47 o 
  -2   2   9     3675.46     3972.53     26.20 o 
  -1   2   9     1431.79     1303.28     11.83 o 
   0   2   9      613.07      710.60      8.19 o 
   1   2   9      821.21      980.88     11.61 o 
   2   2   9        0.01        4.27      1.74 o 
   3   2   9     4233.49     4246.73     35.12 o 
   4   2   9     1392.76     1344.61     15.71 o 
   5   2   9      249.01      225.79      6.65 o 
   6   2   9      416.44      412.71     10.23 o 
   7   2   9       30.97       37.35      4.48 o 
   8   2   9      102.49       99.71      7.13 o 
   9   2   9       27.14       27.85      5.40 o 
  10   2   9      165.49      178.29     12.18 o 
  11   2   9       48.66       48.30      9.35 o 
  12   2   9        8.05       14.54      8.75 o 
  13   2   9       80.81       82.78      9.48 o 
 -19   3   9      102.35      119.10     14.30 o 
 -18   3   9       15.02       26.69      9.16 o 
 -17   3   9       25.33       20.24      8.18 o 
 -16   3   9       91.76       91.89     14.06 o 
 -15   3   9      166.00      149.86     12.32 o 
 -14   3   9      623.18      611.20     15.39 o 
 -13   3   9      290.82      239.75      9.64 o 
 -12   3   9      349.48      306.00      9.28 o 
 -11   3   9       98.73       96.10      4.79 o 
 -10   3   9      283.86      243.88      6.55 o 
  -9   3   9     2076.20     2134.93     23.07 o 
  -8   3   9      478.28      479.52      7.78 o 
  -7   3   9     4557.95     4944.69     36.11 o 
  -6   3   9     1696.23     1909.12     15.49 o 
  -5   3   9     1662.96     1906.27     17.89 o 
  -4   3   9     9761.79    10409.48     73.98 o 
  -3   3   9      554.92      612.02      6.36 o 
  -2   3   9      939.42      981.52     10.73 o 
  -1   3   9      990.34      929.01     10.00 o 
   0   3   9      744.35      785.20      8.87 o 
   1   3   9       89.11       72.72      3.36 o 
   2   3   9      147.73      136.25      4.15 o 
   3   3   9       10.45       15.51      2.33 o 
   4   3   9      368.09      378.22      7.36 o 
   5   3   9       57.64       41.19      6.69 o 
   6   3   9      253.33      247.84      8.22 o 
   7   3   9        0.10       -0.67      3.71 o 
   8   3   9      222.40      230.01     12.40 o 
   9   3   9        1.29        1.42      4.12 o 
  10   3   9      264.09      291.89     14.79 o 
  11   3   9        9.42       15.57      5.67 o 
  12   3   9       44.09       72.00      9.07 o 
 -19   4   9       44.90       69.54     14.63 o 
 -18   4   9       13.29       13.19     10.45 o 
 -17   4   9       14.62        1.63      7.56 o 
 -16   4   9       36.16       46.25      9.60 o 
 -15   4   9      329.24      330.95     13.95 o 
 -14   4   9        0.25       -0.35      3.66 o 
 -13   4   9        0.62       -1.77      3.08 o 
 -12   4   9        9.38        5.09      2.89 o 
 -11   4   9       34.45       32.79      3.49 o 
 -10   4   9     1826.09     1745.31     19.66 o 
  -9   4   9      149.21      133.72      4.92 o 
  -8   4   9       61.79       66.62      3.36 o 
  -7   4   9     1038.29     1126.40     13.49 o 
  -6   4   9      320.48      310.51      5.63 o 
  -5   4   9      699.72      772.09      9.84 o 
  -4   4   9       38.70       68.48      2.58 o 
  -3   4   9      418.69      438.65      6.15 o 
  -2   4   9      312.20      313.72      5.21 o 
  -1   4   9     3208.28     3394.59     26.24 o 
   0   4   9      431.49      446.66      7.21 o 
   1   4   9      423.11      447.73      8.76 o 
   2   4   9      218.12      211.77      5.79 o 
   3   4   9      159.63      175.75      5.13 o 
   4   4   9      395.09      372.38      9.59 o 
   5   4   9      850.08      750.86     16.18 o 
   6   4   9       53.16       61.82      9.80 o 
   7   4   9      114.08      109.66      8.15 o 
   8   4   9      516.58      481.35     15.19 o 
   9   4   9      398.36      418.07     16.38 o 
  10   4   9       34.23       32.76      6.16 o 
  11   4   9       82.01       87.80      8.99 o 
  12   4   9       37.20       44.78      6.69 o 
 -19   5   9        1.62       13.40     10.25 o 
 -18   5   9      272.91      325.91     24.66 o 
 -17   5   9      143.66      151.75     42.24 o 
 -16   5   9      263.81      268.10     16.46 o 
 -15   5   9      169.58      176.41     13.63 o 
 -14   5   9       33.36       26.41      5.92 o 
 -13   5   9       14.62       17.51      4.50 o 
 -12   5   9       85.07       90.09      6.28 o 
 -11   5   9       91.77      109.11      5.29 o 
 -10   5   9     1137.35     1091.86     14.74 o 
  -9   5   9     1095.74     1056.49     13.83 o 
  -8   5   9       22.02       31.43      2.76 o 
  -7   5   9      916.05      901.70      9.78 o 
  -6   5   9       10.31        7.43      1.64 o 
  -5   5   9     1047.83     1178.60     11.98 o 
  -4   5   9       75.10       84.08      3.05 o 
  -3   5   9      506.27      583.72      7.50 o 
  -2   5   9     4977.45     5185.68     37.51 o 
  -1   5   9      429.88      443.74      6.49 o 
   0   5   9      351.80      371.59      7.50 o 
   1   5   9      488.02      471.18      8.03 o 
   2   5   9      654.08      645.67     11.36 o 
   3   5   9       43.49       42.48      4.16 o 
   4   5   9      208.07      239.16      9.59 o 
   5   5   9       13.34       15.00      4.56 o 
   6   5   9      493.99      498.42     16.18 o 
   7   5   9        3.87        6.09      4.46 o 
   8   5   9      229.37      197.31     11.45 o 
   9   5   9      319.53      320.39     13.30 o 
  10   5   9       52.23       60.65      7.77 o 
  11   5   9        1.78       -0.99      4.04 o 
  12   5   9      125.54      131.13     10.90 o 
 -18   6   9      106.72      137.12     18.35 o 
 -17   6   9       45.08       36.38     11.71 o 
 -16   6   9        3.87        5.49     11.76 o 
 -15   6   9      194.33      195.14     14.03 o 
 -14   6   9       32.86       42.42      8.36 o 
 -13   6   9       50.01       52.05      6.26 o 
 -12   6   9        5.05        5.53      2.98 o 
 -11   6   9     2507.62     2377.30     27.02 o 
 -10   6   9     1184.63     1184.50     17.27 o 
  -9   6   9     1299.56     1257.08     17.26 o 
  -8   6   9     2009.07     1947.79     22.23 o 
  -7   6   9        0.80        3.68      2.07 o 
  -6   6   9      245.95      258.65      5.39 o 
  -5   6   9       39.16       40.45      2.52 o 
  -4   6   9       78.42       76.16      3.06 o 
  -3   6   9      508.36      587.97      7.78 o 
  -2   6   9      548.19      620.37      7.99 o 
  -1   6   9     1242.74     1289.02     13.82 o 
   0   6   9       32.24       49.95      3.10 o 
   1   6   9        2.60        3.90      1.76 o 
   2   6   9       84.30       82.05      4.86 o 
   3   6   9      232.53      247.66     11.01 o 
   4   6   9      504.38      528.78     16.34 o 
   5   6   9        4.89        3.53      3.91 o 
   6   6   9      303.55      272.69     12.61 o 
   7   6   9      454.39      466.87     16.63 o 
   8   6   9      232.27      205.49     12.73 o 
   9   6   9       39.17       35.82      6.45 o 
  10   6   9       15.16       13.50      5.24 o 
  11   6   9       16.05        9.45      6.46 o 
  12   6   9       12.47       11.14      3.66 o 
 -18   7   9       86.00      103.38     17.16 o 
 -17   7   9      134.20      150.94     18.44 o 
 -16   7   9      117.89      105.49     39.19 o 
 -15   7   9      170.87      165.75     17.21 o 
 -14   7   9        5.42       -5.83      9.14 o 
 -13   7   9        6.28       14.98      8.42 o 
 -12   7   9      131.20      133.04      8.26 o 
 -11   7   9     1148.67     1098.14     20.28 o 
 -10   7   9      365.47      380.77     10.65 o 
  -9   7   9       71.47       82.07      5.97 o 
  -8   7   9       64.16       67.12      4.43 o 
  -7   7   9      864.95      881.80     11.75 o 
  -6   7   9       25.35       27.64      2.71 o 
  -5   7   9      547.33      571.53      8.23 o 
  -4   7   9       79.12       87.58      3.42 o 
  -3   7   9      393.89      337.41      6.13 o 
  -2   7   9     1736.48     1665.84     18.48 o 
  -1   7   9      100.23       73.55      3.40 o 
   0   7   9       80.17       72.53      3.28 o 
   1   7   9      364.94      357.76     11.94 o 
   2   7   9       13.98       15.11      3.94 o 
   3   7   9      137.03      122.30      7.39 o 
   4   7   9      324.17      270.58     11.62 o 
   5   7   9       52.97       52.97      6.70 o 
   6   7   9      337.34      323.47     13.54 o 
   7   7   9      180.01      197.18     13.30 o 
   8   7   9      482.00      441.47     17.07 o 
   9   7   9        2.75        3.58      5.01 o 
  10   7   9       83.58       84.34      9.25 o 
  11   7   9      418.35      442.34     16.81 o 
  12   7   9        6.58        8.77      4.27 o 
 -18   8   9        6.13        5.38     11.32 o 
 -17   8   9      229.00      272.36     23.30 o 
 -16   8   9        3.41       -1.68      8.54 o 
 -15   8   9       47.18       65.31     13.51 o 
 -14   8   9       72.06       74.29     10.41 o 
 -13   8   9       26.56       24.40     12.11 o 
 -12   8   9      334.81      309.29     13.19 o 
 -11   8   9      465.94      443.18     13.40 o 
 -10   8   9       31.32       39.60      4.39 o 
  -9   8   9      126.31      106.54      5.64 o 
  -8   8   9      457.17      446.85      9.11 o 
  -7   8   9        1.87        0.51      2.38 o 
  -6   8   9      102.45       97.09      4.19 o 
  -5   8   9       24.95       16.96      2.45 o 
  -4   8   9     1822.23     1787.13     16.90 o 
  -3   8   9      121.38      121.17      4.06 o 
  -2   8   9        0.06       -1.14      1.64 o 
  -1   8   9     3794.41     3751.78     48.22 o 
   0   8   9     1151.87     1073.50     20.91 o 
   1   8   9     1766.45     1623.86     25.21 o 
   2   8   9       17.38       11.10      3.87 o 
   3   8   9        0.05       -1.73      4.78 o 
   4   8   9      239.88      226.07     11.14 o 
   5   8   9        2.58       -3.59      3.71 o 
   6   8   9       15.54        3.00      4.19 o 
   7   8   9       20.22       11.71      5.50 o 
   8   8   9       30.88       26.68      6.70 o 
   9   8   9       69.71      108.93     10.96 o 
  10   8   9      236.35      245.23     16.42 o 
  11   8   9      250.40      243.01     13.88 o 
 -17   9   9       59.60       70.06     14.46 o 
 -16   9   9       44.92       31.00     12.13 o 
 -15   9   9        7.50        4.60      8.56 o 
 -14   9   9        3.62       -0.57      6.32 o 
 -13   9   9      110.36      108.69     15.36 o 
 -12   9   9       38.19       25.45      7.94 o 
 -11   9   9      262.67      255.31     14.37 o 
 -10   9   9     3101.70     3048.70     46.62 o 
  -9   9   9      795.82      818.16     14.23 o 
  -8   9   9        0.02        2.77      2.56 o 
  -7   9   9      484.00      499.34      9.56 o 
  -6   9   9       10.29        4.69      2.00 o 
  -5   9   9      388.68      379.53      7.37 o 
  -4   9   9        0.02        2.51      1.89 o 
  -3   9   9      337.91      307.61      8.73 o 
  -2   9   9      249.46      280.85      9.35 o 
  -1   9   9      600.43      614.53     13.31 o 
   0   9   9     1002.56      934.93     23.00 o 
   1   9   9      319.09      329.99     10.95 o 
   2   9   9        3.46       10.21      4.32 o 
   3   9   9        8.39       11.01      4.44 o 
   4   9   9        4.00       -0.46      3.91 o 
   5   9   9      330.66      278.67     13.16 o 
   6   9   9       53.05       24.83      6.20 o 
   7   9   9       13.70       10.38      5.50 o 
   8   9   9      104.56      119.10     10.98 o 
   9   9   9       48.26       53.96      8.81 o 
  10   9   9        5.20        4.80     10.18 o 
  11   9   9       57.54       58.61      7.48 o 
 -17  10   9      142.41      135.04     18.47 o 
 -16  10   9      134.50      189.70     25.26 o 
 -15  10   9        7.68       -8.36      8.36 o 
 -14  10   9      346.13      368.02     19.83 o 
 -13  10   9       44.57       16.97     16.53 o 
 -12  10   9       67.65       69.05     10.17 o 
 -11  10   9      264.76      270.47     15.40 o 
 -10  10   9      127.59      115.75     10.99 o 
  -9  10   9     1864.08     1739.09     47.51 o 
  -8  10   9      631.13      526.42     12.45 o 
  -7  10   9      706.69      603.92     10.81 o 
  -6  10   9       46.67       41.45      3.60 o 
  -5  10   9       82.43       67.16      5.10 o 
  -4  10   9      164.71      126.81      5.81 o 
  -3  10   9      327.51      328.03      9.52 o 
  -2  10   9        4.67        5.62      4.41 o 
  -1  10   9      253.76      257.49     12.23 o 
   0  10   9      499.85      468.04     14.43 o 
   1  10   9       52.32       51.64      6.35 o 
   2  10   9       11.69        7.97      4.49 o 
   3  10   9       50.99       47.21      6.70 o 
   4  10   9        5.03        6.09      4.71 o 
   5  10   9       36.16       37.42      6.73 o 
   6  10   9       13.57       16.46      5.65 o 
   7  10   9        1.73        4.70      5.59 o 
   8  10   9        4.74        8.58      5.63 o 
   9  10   9       39.74       74.59      9.67 o 
  10  10   9      117.82      160.83     13.35 o 
 -16  11   9        0.74      -13.06     13.06 o 
 -15  11   9        2.49        7.53     10.41 o 
 -14  11   9       36.65       56.08     11.00 o 
 -13  11   9        9.20        0.94      6.90 o 
 -12  11   9       71.78       84.08     11.37 o 
 -11  11   9      285.73      285.18     16.53 o 
 -10  11   9       35.08       24.44      7.51 o 
  -9  11   9      909.90      846.85     24.79 o 
  -8  11   9       14.53       20.44      8.10 o 
  -7  11   9       27.46       17.91      4.13 o 
  -6  11   9      121.10      120.56      5.87 o 
  -5  11   9      386.76      303.06     12.07 o 
  -4  11   9       71.99       66.95      5.34 o 
  -3  11   9     1096.53      984.63     19.13 o 
  -2  11   9        1.43        4.31      4.09 o 
  -1  11   9      116.72       99.59      8.03 o 
   0  11   9     1103.76     1111.57     23.47 o 
   1  11   9       35.38       37.36      6.07 o 
   2  11   9        8.68       13.59      4.99 o 
   3  11   9       21.05       34.49      6.30 o 
   4  11   9       71.86       58.66      7.88 o 
   5  11   9       73.93       67.89      8.40 o 
   6  11   9      862.41      812.91     23.40 o 
   7  11   9       94.64       87.88     10.09 o 
   8  11   9        2.94       -1.14      5.38 o 
   9  11   9      679.61      673.71     23.58 o 
  10  11   9        0.37       14.92      5.83 o 
 -16  12   9       18.51       17.68     12.27 o 
 -15  12   9       84.76       92.51     13.40 o 
 -14  12   9       17.03       16.71      8.65 o 
 -13  12   9       44.45       67.13     11.72 o 
 -12  12   9        3.21        4.93      7.29 o 
 -11  12   9      870.55      899.69     27.76 o 
 -10  12   9      246.37      246.88     15.38 o 
  -9  12   9      159.57      167.87     12.69 o 
  -8  12   9      664.06      654.71     21.69 o 
  -7  12   9      567.63      579.02     38.32 o 
  -6  12   9      615.66      527.32     33.96 o 
  -5  12   9       80.40       99.00      6.35 o 
  -4  12   9      306.38      302.41     10.42 o 
  -3  12   9       13.93       19.09      4.63 o 
  -2  12   9      547.12      517.94     15.61 o 
  -1  12   9      216.32      206.01     10.72 o 
   0  12   9      154.32      134.95      9.54 o 
   1  12   9        7.97       14.99      5.30 o 
   2  12   9        2.08        9.16      4.90 o 
   3  12   9      107.70      132.65     10.20 o 
   4  12   9        2.11        7.91      5.09 o 
   5  12   9      114.56      140.01     11.21 o 
   6  12   9      109.57      123.97     16.84 o 
   7  12   9      215.67      233.63     15.64 o 
   8  12   9      248.01      272.23     15.74 o 
   9  12   9       28.89       39.27      8.67 o 
 -15  13   9      188.98      172.52     16.53 o 
 -14  13   9      193.80      213.51     23.23 o 
 -13  13   9        9.10       19.79      8.65 o 
 -12  13   9       46.08       53.91     12.50 o 
 -11  13   9        3.23        5.61      7.64 o 
 -10  13   9       31.24       24.37      8.14 o 
  -9  13   9      168.92      176.90     13.50 o 
  -8  13   9      873.53      761.12     35.27 o 
  -7  13   9       27.47       18.29      8.62 o 
  -6  13   9        1.83       -0.07     11.32 o 
  -5  13   9       83.71       62.06      8.77 o 
  -4  13   9      271.94      256.19     10.60 o 
  -3  13   9      593.69      539.28     14.72 o 
  -2  13   9       29.35       47.96      7.54 o 
  -1  13   9       66.87       69.81      7.75 o 
   0  13   9        5.29        7.97      5.11 o 
   1  13   9       23.53       16.94      5.53 o 
   2  13   9        0.03       -0.54      4.42 o 
   3  13   9       81.06       82.80     10.31 o 
   4  13   9      171.67      164.00     11.85 o 
   5  13   9        3.92       10.04      5.86 o 
   6  13   9        0.83       -0.39      5.06 o 
   7  13   9        9.03        8.59      5.93 o 
   8  13   9      136.08      145.87     16.97 o 
   9  13   9        6.41        1.25      7.54 o 
 -14  14   9       11.48       14.00     10.69 o 
 -13  14   9        5.53       14.07      8.31 o 
 -12  14   9       61.08       69.16     15.89 o 
 -11  14   9      168.76      149.20     14.31 o 
 -10  14   9       24.87       50.93     12.00 o 
  -9  14   9      181.62      188.82     18.10 o 
  -8  14   9        8.06        9.30      8.56 o 
  -7  14   9       27.74       29.72     12.19 o 
  -6  14   9       27.63        9.61     17.85 o 
  -5  14   9      230.65      228.94     18.71 o 
  -4  14   9      254.17      240.70     37.23 o 
  -3  14   9       10.21       20.54      5.20 o 
  -2  14   9        2.43        4.38      4.71 o 
  -1  14   9       55.86       43.35      7.21 o 
   0  14   9       13.36       10.70      5.38 o 
   1  14   9       67.38       76.58      8.91 o 
   2  14   9        7.19       -3.25      5.15 o 
   3  14   9       19.24        7.35      5.45 o 
   4  14   9       15.98       15.76      6.39 o 
   5  14   9       14.29       15.87      6.66 o 
   6  14   9       72.39       58.73      8.80 o 
   7  14   9       12.46       20.85      8.03 o 
   8  14   9       32.07       34.85      7.31 o 
 -14  15   9      133.14      149.39     20.84 o 
 -13  15   9       53.87       51.85     12.62 o 
 -12  15   9       22.92       43.48     17.85 o 
 -11  15   9       44.11       40.84     23.95 o 
 -10  15   9      328.63      303.68     23.38 o 
  -9  15   9       18.50        5.23      9.24 o 
  -8  15   9      299.53      293.44     22.47 o 
  -7  15   9        4.76        3.28      7.93 o 
  -6  15   9        2.11        6.93      8.30 o 
  -5  15   9        5.71        3.03      7.53 o 
  -4  15   9       15.54       27.99     17.42 o 
  -3  15   9       83.56       86.89     11.22 o 
  -2  15   9      736.50      738.10     31.41 o 
  -1  15   9       17.05       15.62      5.61 o 
   0  15   9       39.16       43.43      7.50 o 
   1  15   9      270.72      290.65     14.56 o 
   2  15   9       58.57       79.38      9.32 o 
   3  15   9       84.60       90.04      9.90 o 
   4  15   9       73.40       63.75     12.19 o 
   5  15   9        0.03        9.87      6.10 o 
   6  15   9      116.47      114.99     15.46 o 
   7  15   9       12.76        8.72      9.55 o 
 -12  16   9       47.96       48.40     13.23 o 
 -11  16   9      196.52      203.41     21.53 o 
 -10  16   9       43.68       32.09     12.00 o 
  -9  16   9      324.77      293.02     23.70 o 
  -8  16   9       94.58       96.96     15.98 o 
  -7  16   9      145.68      147.29     17.54 o 
  -6  16   9      169.45      172.13     18.47 o 
  -5  16   9        0.44       -0.87      8.62 o 
  -4  16   9       12.11       14.57     14.80 o 
  -3  16   9      173.46      143.57     17.21 o 
  -2  16   9      701.14      659.27     30.79 o 
  -1  16   9      180.94      167.73     17.83 o 
   0  16   9      752.50      838.75     27.78 o 
   1  16   9      156.90      149.07     19.11 o 
   2  16   9       19.41       26.03      8.33 o 
   3  16   9       82.19       82.37     10.05 o 
   4  16   9      301.06      308.65     21.62 o 
   5  16   9      119.43      109.28     11.48 o 
   6  16   9       47.04       48.86      8.58 o 
 -11  17   9        0.26       -6.80      7.73 o 
 -10  17   9        0.11        3.48      8.16 o 
  -9  17   9        3.98       -4.29     14.80 o 
  -8  17   9       60.83       53.29     20.90 o 
  -7  17   9        9.17       12.14     10.25 o 
  -6  17   9       17.24       26.97     11.03 o 
  -5  17   9       70.78       97.89     16.01 o 
  -4  17   9       25.26       23.01     11.03 o 
  -3  17   9        5.46        5.16      7.93 o 
  -2  17   9      106.76      113.06     16.31 o 
  -1  17   9       10.06        8.53     14.37 o 
   0  17   9       33.12       25.17      9.80 o 
   1  17   9       83.52      107.23     16.01 o 
   2  17   9      275.92      285.23     22.78 o 
   3  17   9        0.01        4.77      6.00 o 
   4  17   9      169.32      184.49     15.82 o 
   5  17   9        0.00        4.67      7.07 o 
 -10  18   9       77.44       81.23     14.78 o 
  -9  18   9       19.39       19.27      9.53 o 
  -8  18   9      127.89      133.60     20.03 o 
  -7  18   9       20.55       50.89     13.51 o 
  -6  18   9       34.58       23.14     11.28 o 
  -5  18   9       53.29       55.73     13.76 o 
  -4  18   9       11.07       16.34     16.55 o 
  -3  18   9      420.21      426.68     47.46 o 
  -2  18   9      165.17      153.63     18.44 o 
  -1  18   9      130.93      101.29     15.87 o 
   0  18   9        2.70       22.67      9.41 o 
   1  18   9       80.80      107.36     15.98 o 
   2  18   9      189.16      191.13     20.01 o 
   3  18   9        3.70        2.09      5.80 o 
  -8  19   9      135.07      126.28     27.00 o 
  -7  19   9      330.96      283.51     23.99 o 
  -6  19   9       57.02       60.70     14.00 o 
  -5  19   9       33.35       41.10     12.00 o 
  -4  19   9      345.62      369.58     36.58 o 
  -3  19   9      103.17       78.92     57.48 o 
  -2  19   9        1.76       10.33      9.58 o 
  -1  19   9        0.43       14.37      7.84 o 
   0  19   9        0.04       15.68      8.01 o 
   1  19   9        2.87       20.60     17.85 o 
 -19   0  10       17.15       -1.74     16.55 o 
 -18   0  10      175.77      249.94     31.35 o 
 -17   0  10       13.43       13.50      7.61 o 
 -16   0  10        8.71       -5.10      7.84 o 
 -15   0  10       14.51        7.76      4.89 o 
 -14   0  10     1138.32      386.67     24.38 o 
 -13   0  10      517.20      444.66     28.30 o 
 -12   0  10      851.56      769.51     24.89 o 
 -11   0  10     1191.11     1165.20     25.74 o 
 -10   0  10      646.35      720.93     18.85 o 
  -9   0  10     3758.79     3958.84     56.38 o 
  -8   0  10      287.83      318.08      8.84 o 
  -7   0  10     1307.67     1545.44     19.94 o 
  -6   0  10     1329.04     1378.17     17.64 o 
  -5   0  10      428.60      397.63      7.44 o 
  -4   0  10     2311.14     2528.30     25.77 o 
  -3   0  10      549.84      617.86      9.50 o 
  -2   0  10    11044.83    12327.82     97.64 o 
  -1   0  10        4.60        7.93      1.94 o 
   0   0  10      866.62      972.41     26.65 o 
   1   0  10       36.36       61.15      4.60 o 
   2   0  10     5304.09     5254.43     51.60 o 
   3   0  10     3135.71     3082.12     41.57 o 
   4   0  10     1984.65     1982.61     31.80 o 
   5   0  10      462.43      419.15     12.30 o 
   6   0  10      207.50      197.18     12.07 o 
   7   0  10      392.75      358.76     15.72 o 
   8   0  10     1356.85     1285.78     32.15 o 
   9   0  10      145.00      142.03     12.55 o 
  10   0  10        3.96       -0.90      6.36 o 
  11   0  10       53.53       66.79     14.80 o 
  12   0  10        5.36       10.97      5.80 o 
 -19   1  10      244.18      244.83     23.30 o 
 -18   1  10      172.52      172.25     19.39 o 
 -17   1  10       29.39       57.90      9.67 o 
 -16   1  10       45.27       33.97      9.43 o 
 -15   1  10       33.87       40.15      6.20 o 
 -14   1  10      671.75      580.19     20.12 o 
 -13   1  10      900.96      823.13     22.92 o 
 -12   1  10      125.15      145.44      7.40 o 
 -11   1  10       69.17       68.93      5.52 o 
 -10   1  10        0.34       -2.39      2.39 o 
  -9   1  10      166.95      176.42      5.51 o 
  -8   1  10     1822.27     1879.06     20.09 o 
  -7   1  10      313.78      410.71      5.92 o 
  -6   1  10      168.36      200.22      4.45 o 
  -5   1  10     1029.11     1120.11     11.38 o 
  -4   1  10       57.66       56.83      2.33 o 
  -3   1  10     2295.31     2427.18     16.85 o 
  -2   1  10     2654.81     2745.65     19.00 o 
  -1   1  10        0.14       13.80      1.51 o 
   0   1  10       19.45       20.71      1.75 o 
   1   1  10      166.71      184.85      4.69 o 
   2   1  10     4316.67     4415.94     39.35 o 
   3   1  10      213.38      173.51      5.21 o 
   4   1  10        2.24        2.71      2.12 o 
   5   1  10      504.72      494.14     10.55 o 
   6   1  10     1171.46     1101.03     17.75 o 
   7   1  10      896.82      846.02     15.91 o 
   8   1  10       80.68       72.09      6.47 o 
   9   1  10       92.06       91.36      7.54 o 
  10   1  10       30.76       31.46      6.34 o 
  11   1  10        2.54        2.16      5.25 o 
  12   1  10      105.97       76.99     10.34 o 
 -19   2  10       58.08       43.56     14.38 o 
 -18   2  10      240.33      242.76     21.09 o 
 -17   2  10      180.14      211.17     15.38 o 
 -16   2  10      424.93      426.42     19.71 o 
 -15   2  10       17.07       18.45      5.34 o 
 -14   2  10       67.78       55.21      6.77 o 
 -13   2  10      298.03      293.73     16.40 o 
 -12   2  10       19.27       16.14      4.22 o 
 -11   2  10      160.61      152.61      7.07 o 
 -10   2  10      223.58      211.65      6.50 o 
  -9   2  10      243.49      255.42      7.89 o 
  -8   2  10       74.95      105.36      7.72 o 
  -7   2  10      389.35      394.41      6.34 o 
  -6   2  10      796.17      806.03     10.73 o 
  -5   2  10      627.12      673.78      8.85 o 
  -4   2  10     7486.70     7877.58     54.08 o 
  -3   2  10     1788.50     1923.39     14.84 o 
  -2   2  10      154.93      195.97      3.47 o 
  -1   2  10     2191.43     2268.33     18.43 o 
   0   2  10     2294.75     2504.87     20.16 o 
   1   2  10        0.06        3.94      1.28 o 
   2   2  10      207.14      176.78      4.76 o 
   3   2  10        0.20        1.65      1.88 o 
   4   2  10      909.95      879.50     13.38 o 
   5   2  10       16.12       15.96      3.45 o 
   6   2  10      133.62      129.99      6.65 o 
   7   2  10      160.34      148.15      7.95 o 
   8   2  10      140.77      146.48      9.34 o 
   9   2  10      114.36      120.41      9.25 o 
  10   2  10       17.16       10.95      5.66 o 
  11   2  10       50.42       51.06      8.03 o 
  12   2  10       30.75       30.40      8.80 o 
 -19   3  10       92.51      129.26     18.71 o 
 -18   3  10        5.53        3.23     13.20 o 
 -17   3  10       20.51       19.51      8.03 o 
 -16   3  10       93.10       77.52     10.74 o 
 -15   3  10       65.68       69.51     10.92 o 
 -14   3  10        0.80        3.96      4.90 o 
 -13   3  10       53.06       57.83      5.56 o 
 -12   3  10      210.50      252.29      8.31 o 
 -11   3  10      152.31      148.26      6.14 o 
 -10   3  10      597.00      591.65     11.28 o 
  -9   3  10      501.00      444.90      7.96 o 
  -8   3  10      339.35      385.39      6.78 o 
  -7   3  10      664.88      765.68      9.72 o 
  -6   3  10      127.72      185.57      4.76 o 
  -5   3  10      597.12      592.23      8.45 o 
  -4   3  10      291.58      289.72      5.66 o 
  -3   3  10     3493.45     3956.61     26.77 o 
  -2   3  10       25.63       15.90      3.16 o 
  -1   3  10      933.97      865.13     12.08 o 
   0   3  10      542.44      608.65      8.28 o 
   1   3  10      456.29      499.59      8.70 o 
   2   3  10      475.13      444.04      7.52 o 
   3   3  10     1469.05     1463.09     15.71 o 
   4   3  10      109.06      115.62      4.68 o 
   5   3  10        0.58       -2.65      2.65 o 
   6   3  10      247.78      223.52     10.33 o 
   7   3  10      222.92      209.58     15.84 o 
   8   3  10      123.22      132.36     13.45 o 
   9   3  10       36.61       47.48      7.79 o 
  10   3  10       34.26       31.42      6.76 o 
  11   3  10        1.63        9.03      4.37 o 
  12   3  10        3.19        9.25      4.06 o 
 -19   4  10        5.83       11.04     16.11 o 
 -18   4  10        2.03        6.47      7.59 o 
 -17   4  10       31.29       17.42      8.81 o 
 -16   4  10       56.60       83.06     11.18 o 
 -15   4  10        9.97        3.84      7.72 o 
 -14   4  10       45.39       52.79      8.70 o 
 -13   4  10      356.39      314.52     12.33 o 
 -12   4  10       23.71       16.32      3.24 o 
 -11   4  10      526.62      532.51     10.01 o 
 -10   4  10      118.86      127.81      4.95 o 
  -9   4  10       12.32       13.01      2.44 o 
  -8   4  10     1951.43     1894.55     20.25 o 
  -7   4  10     1813.71     1923.45     16.73 o 
  -6   4  10      506.63      434.70      7.49 o 
  -5   4  10       10.21       12.57      1.98 o 
  -4   4  10      150.70      153.10      4.58 o 
  -3   4  10        9.97       12.88      1.81 o 
  -2   4  10      164.68      176.08      4.07 o 
  -1   4  10     2724.99     2770.77     23.87 o 
   0   4  10     1300.61     1394.45     19.69 o 
   1   4  10      265.26      277.10      7.18 o 
   2   4  10        6.77        2.53      1.79 o 
   3   4  10      212.35      199.82      5.75 o 
   4   4  10       93.48       91.78      5.88 o 
   5   4  10       27.64       38.57      5.98 o 
   6   4  10      574.22      495.90     16.22 o 
   7   4  10        4.36        6.24      3.85 o 
   8   4  10       14.43       12.20      5.84 o 
   9   4  10       54.04       64.07      7.68 o 
  10   4  10        7.70        9.88      4.53 o 
  11   4  10       74.16       83.82      8.94 o 
  12   4  10        0.51       11.61      7.00 o 
 -19   5  10       99.23      129.98     17.73 o 
 -18   5  10       30.11       47.58     12.53 o 
 -17   5  10       48.09       50.22     10.58 o 
 -16   5  10       12.40        6.51      7.04 o 
 -15   5  10        2.80        8.40      7.04 o 
 -14   5  10      177.12      130.64     11.47 o 
 -13   5  10       31.70       18.77      5.71 o 
 -12   5  10      942.13      862.39     18.34 o 
 -11   5  10      457.11      443.57     10.36 o 
 -10   5  10      162.92      154.03      5.58 o 
  -9   5  10      358.59      317.47      7.08 o 
  -8   5  10      156.02      144.92      5.27 o 
  -7   5  10      144.64      138.93      4.39 o 
  -6   5  10      471.70      492.39      7.22 o 
  -5   5  10        0.30        3.48      1.36 o 
  -4   5  10     3024.45     3161.38     25.12 o 
  -3   5  10       40.27       53.27      2.58 o 
  -2   5  10      486.65      534.11      7.72 o 
  -1   5  10     1475.01     1467.43     14.96 o 
   0   5  10      334.01      315.44      7.19 o 
   1   5  10      723.93      699.64     10.54 o 
   2   5  10       84.91       70.37      4.21 o 
   3   5  10        9.35        0.22      2.74 o 
   4   5  10        0.06        2.82      3.74 o 
   5   5  10      426.89      394.47     14.03 o 
   6   5  10      473.86      432.39     15.44 o 
   7   5  10        6.95        3.52      4.65 o 
   8   5  10      296.49      312.20     13.30 o 
   9   5  10        0.47        5.35      4.58 o 
  10   5  10       44.76       55.53      8.03 o 
  11   5  10        2.20        5.38      4.57 o 
  12   5  10       92.25      103.60      9.76 o 
 -19   6  10        1.67       -0.82      9.49 o 
 -18   6  10        0.53        5.92     10.45 o 
 -17   6  10      106.50      101.06     15.48 o 
 -16   6  10      443.41      493.38     26.66 o 
 -15   6  10       94.36      109.95     11.63 o 
 -14   6  10        2.52        0.53      5.60 o 
 -13   6  10      203.81      179.08     13.07 o 
 -12   6  10      363.69      349.99     14.46 o 
 -11   6  10       48.85       47.16      5.85 o 
 -10   6  10     1092.97     1169.64     16.99 o 
  -9   6  10      759.43      705.52     12.19 o 
  -8   6  10      133.29      108.03      4.95 o 
  -7   6  10      112.10       96.79      5.68 o 
  -6   6  10       81.25       84.20      4.78 o 
  -5   6  10     1162.82     1199.17     13.16 o 
  -4   6  10      113.17      132.12      3.81 o 
  -3   6  10       65.98      110.48      3.77 o 
  -2   6  10     2261.11     2185.00     19.95 o 
  -1   6  10      389.04      442.65      7.11 o 
   0   6  10     2057.28     1982.49     22.53 o 
   1   6  10        0.06       -0.95      2.36 o 
   2   6  10        0.63        1.77      3.13 o 
   3   6  10      224.12      223.20     11.31 o 
   4   6  10       56.77       78.26      7.38 o 
   5   6  10      714.74      711.77     19.24 o 
   6   6  10      170.48      152.88     10.63 o 
   7   6  10      491.37      485.94     17.39 o 
   8   6  10      464.73      457.73     17.52 o 
   9   6  10       63.19       79.32      8.53 o 
  10   6  10       41.72       41.28      6.95 o 
  11   6  10        0.09       -0.25      3.65 o 
 -18   7  10       32.38       45.63     15.68 o 
 -17   7  10       21.65       22.01     11.08 o 
 -16   7  10        1.84        3.54      8.99 o 
 -15   7  10       57.77       74.53     23.08 o 
 -14   7  10       11.42       10.42      7.04 o 
 -13   7  10      179.85      190.37     13.21 o 
 -12   7  10       18.89       16.35      5.78 o 
 -11   7  10      214.79      246.64      9.99 o 
 -10   7  10      559.08      554.78     12.99 o 
  -9   7  10     1142.79     1076.42     18.00 o 
  -8   7  10      154.26      151.56      5.60 o 
  -7   7  10      364.02      328.31      6.95 o 
  -6   7  10        8.70        8.67      2.08 o 
  -5   7  10       33.66       51.15      3.16 o 
  -4   7  10       96.42      102.87      3.68 o 
  -3   7  10       33.62       35.66      2.71 o 
  -2   7  10       30.47       32.52      2.54 o 
  -1   7  10      630.71      647.48     10.48 o 
   0   7  10      534.37      535.32     14.05 o 
   1   7  10      181.47      198.68     10.06 o 
   2   7  10      100.32       89.04      7.08 o 
   3   7  10      233.59      250.65     10.94 o 
   4   7  10       15.22       28.60      5.69 o 
   5   7  10      101.26       57.40      7.14 o 
   6   7  10       91.33       95.84     10.68 o 
   7   7  10       53.55       65.66     10.43 o 
   8   7  10       55.83       37.19      7.23 o 
   9   7  10       16.78       13.58      5.15 o 
  10   7  10        5.16       18.12      5.41 o 
  11   7  10      304.75      338.49     18.14 o 
 -18   8  10       34.35       19.78     12.00 o 
 -17   8  10      104.87      114.11     17.35 o 
 -16   8  10       33.17       33.50     11.90 o 
 -15   8  10        1.71        0.75      8.36 o 
 -14   8  10        0.01       -7.37     12.00 o 
 -13   8  10       49.33       38.12     10.11 o 
 -12   8  10      578.76      515.89     16.72 o 
 -11   8  10      372.25      359.67     12.08 o 
 -10   8  10        0.38        2.44      2.53 o 
  -9   8  10      146.04      124.75      7.48 o 
  -8   8  10      136.09      158.78      6.52 o 
  -7   8  10       20.91       17.32      2.93 o 
  -6   8  10        5.41       12.06      2.47 o 
  -5   8  10      128.40      148.26      4.72 o 
  -4   8  10     1115.92     1025.07     11.81 o 
  -3   8  10      778.03      832.05     10.60 o 
  -2   8  10       48.16       43.99      4.47 o 
  -1   8  10     2521.08     2397.27     35.12 o 
   0   8  10    11042.74    10613.80    116.26 o 
   1   8  10      898.06      975.49     18.88 o 
   2   8  10      684.31      667.19     17.32 o 
   3   8  10      106.29      138.68     10.87 o 
   4   8  10       14.40       22.42      5.59 o 
   5   8  10      111.63      118.91      9.62 o 
   6   8  10       66.17       62.88      8.37 o 
   7   8  10      167.71      142.75     11.18 o 
   8   8  10      109.64      110.91     10.74 o 
   9   8  10      287.96      303.84     16.97 o 
  10   8  10      304.50      330.95     15.49 o 
  11   8  10       85.49       97.83      9.62 o 
 -18   9  10      206.97      225.42     22.76 o 
 -17   9  10      375.97      406.25     32.22 o 
 -16   9  10      300.59      321.36     24.18 o 
 -15   9  10       70.66       61.03     34.84 o 
 -14   9  10        0.78        0.65      6.48 o 
 -13   9  10      650.96      671.36     23.94 o 
 -12   9  10      965.37      965.43     39.94 o 
 -11   9  10      181.95      182.88     10.84 o 
 -10   9  10       47.66       55.65      5.52 o 
  -9   9  10        9.25        7.87      3.36 o 
  -8   9  10        8.82        2.90      2.74 o 
  -7   9  10       45.29       40.29      4.41 o 
  -6   9  10       10.42       15.70      3.11 o 
  -5   9  10        2.08        9.60      2.40 o 
  -4   9  10        2.14       -2.10      2.10 o 
  -3   9  10      257.32      228.85      7.94 o 
  -2   9  10     2254.49     2130.60     29.58 o 
  -1   9  10        0.00        1.58      3.98 o 
   0   9  10      216.46      237.51     10.50 o 
   1   9  10      207.15      186.24      9.82 o 
   2   9  10       92.39      102.74      8.14 o 
   3   9  10      289.88      263.89     12.04 o 
   4   9  10       15.88       10.54      4.77 o 
   5   9  10       31.36       28.33      6.03 o 
   6   9  10      169.39      171.03     11.85 o 
   7   9  10       15.75       14.64      5.97 o 
   8   9  10        0.02        7.04      5.55 o 
   9   9  10        0.00       19.21     10.18 o 
  10   9  10       25.25       30.22      7.20 o 
 -17  10  10       64.97       67.38     15.48 o 
 -16  10  10        2.24        4.60     10.89 o 
 -15  10  10       32.66       44.84     10.49 o 
 -14  10  10      492.78      490.44     22.09 o 
 -13  10  10      130.03      132.09     13.07 o 
 -12  10  10      131.01      120.20     14.36 o 
 -11  10  10        4.83       12.75      6.90 o 
 -10  10  10       38.27       55.95      8.67 o 
  -9  10  10      108.50      112.08      7.04 o 
  -8  10  10       43.44       52.39      7.21 o 
  -7  10  10        7.11        3.64      3.02 o 
  -6  10  10        6.79        2.01      2.46 o 
  -5  10  10      352.93      321.05      9.30 o 
  -4  10  10        0.02        4.31      2.66 o 
  -3  10  10     1148.79     1129.56     18.44 o 
  -2  10  10      178.19      171.61      9.03 o 
  -1  10  10       20.99       17.03      4.76 o 
   0  10  10      651.84      594.29     16.44 o 
   1  10  10      485.85      461.43     15.03 o 
   2  10  10      149.11      146.31      9.67 o 
   3  10  10        0.11        5.49      4.20 o 
   4  10  10      145.47      116.72      9.71 o 
   5  10  10      629.21      598.20     19.47 o 
   6  10  10       56.26       46.95      7.67 o 
   7  10  10      181.83      165.77     12.45 o 
   8  10  10       59.15       69.71      9.34 o 
   9  10  10      125.11      145.66     12.82 o 
  10  10  10        8.84       22.57      7.65 o 
 -17  11  10       49.91       70.05     32.22 o 
 -16  11  10        0.97        3.94     12.19 o 
 -15  11  10       42.68       40.01     11.30 o 
 -14  11  10        6.56       18.49     10.83 o 
 -13  11  10      116.89      127.87     13.02 o 
 -12  11  10       22.31       24.95      8.01 o 
 -11  11  10      106.95      125.29     12.05 o 
 -10  11  10        2.46       10.51      6.27 o 
  -9  11  10      449.14      383.69     21.23 o 
  -8  11  10       41.93       36.57      6.05 o 
  -7  11  10     1556.59     1415.89     27.26 o 
  -6  11  10       46.38       30.34      4.92 o 
  -5  11  10       30.96       26.42      5.82 o 
  -4  11  10      788.85      701.37     13.31 o 
  -3  11  10        1.29        1.21      3.78 o 
  -2  11  10     1088.07     1072.88     24.13 o 
  -1  11  10     1387.21     1324.03     25.92 o 
   0  11  10       35.65       38.35      6.26 o 
   1  11  10      251.12      254.71     11.82 o 
   2  11  10      218.94      234.54     12.01 o 
   3  11  10       43.49       45.31      7.14 o 
   4  11  10      112.19      109.17      9.78 o 
   5  11  10       27.33       17.17      6.10 o 
   6  11  10       11.30       14.32      6.93 o 
   7  11  10       26.77       21.18      7.97 o 
   8  11  10        3.40        6.21      5.67 o 
   9  11  10      322.85      377.32     18.26 o 
 -16  12  10       93.80       82.92     16.31 o 
 -15  12  10       28.44       42.46     11.54 o 
 -14  12  10       70.47       70.21     11.76 o 
 -13  12  10       59.00       51.35     10.69 o 
 -12  12  10      161.38      167.29     14.41 o 
 -11  12  10      398.34      389.16     18.70 o 
 -10  12  10        2.23       -4.55      5.35 o 
  -9  12  10       21.82       18.78      7.16 o 
  -8  12  10        0.60        2.53      5.99 o 
  -7  12  10      346.28      303.26     19.39 o 
  -6  12  10        0.75       -2.02      3.95 o 
  -5  12  10      144.47      119.55      9.30 o 
  -4  12  10      129.58      126.60     10.13 o 
  -3  12  10        4.84       -3.78      3.78 o 
  -2  12  10        1.22        4.16      4.64 o 
  -1  12  10      256.77      232.00     11.46 o 
   0  12  10      179.27      198.47     13.20 o 
   1  12  10      564.80      584.53     17.93 o 
   2  12  10      132.54      119.70      9.66 o 
   3  12  10       18.71        9.45      5.18 o 
   4  12  10      209.51      187.23     12.25 o 
   5  12  10       65.26       80.70      9.43 o 
   6  12  10        6.76       12.97      6.07 o 
   7  12  10        6.55       15.21      6.25 o 
   8  12  10      320.03      314.83     17.22 o 
   9  12  10      255.70      281.21     19.09 o 
 -15  13  10       13.56       20.96      8.02 o 
 -14  13  10        2.64       -3.77      7.64 o 
 -13  13  10       34.05       41.77     10.19 o 
 -12  13  10      480.20      536.50     22.94 o 
 -11  13  10      195.78      192.51     14.74 o 
 -10  13  10      470.56      484.23     23.40 o 
  -9  13  10      422.25      434.00     24.02 o 
  -8  13  10      227.60      244.18     19.33 o 
  -7  13  10       72.31       53.07     12.63 o 
  -6  13  10      449.80      372.21     21.55 o 
  -5  13  10       24.08       26.36      6.85 o 
  -4  13  10        9.94        5.32      4.34 o 
  -3  13  10        6.12       11.63      5.38 o 
  -2  13  10      345.98      369.86     14.07 o 
  -1  13  10        0.27        1.00      4.60 o 
   0  13  10        0.42       -3.77      3.77 o 
   1  13  10       36.10       58.98     11.12 o 
   2  13  10      122.18      118.56     10.20 o 
   3  13  10       43.36       26.86      8.21 o 
   4  13  10      235.14      238.85     15.08 o 
   5  13  10      457.09      508.80     19.57 o 
   6  13  10       72.91       72.09      9.31 o 
   7  13  10      452.91      469.15     19.55 o 
   8  13  10        0.37       -3.70      7.16 o 
 -15  14  10        2.17       11.29      8.17 o 
 -14  14  10       27.49       29.84     13.70 o 
 -13  14  10      133.19      146.37     14.91 o 
 -12  14  10        0.13       -1.33      6.86 o 
 -11  14  10        5.90        0.27      6.92 o 
 -10  14  10       16.32       23.34     10.76 o 
  -9  14  10      622.02      614.70     42.24 o 
  -8  14  10      277.31      216.20     19.06 o 
  -7  14  10       54.39       63.33     22.64 o 
  -6  14  10       12.11       36.70     13.50 o 
  -5  14  10       58.66       79.25     13.55 o 
  -4  14  10        8.65       20.51      7.69 o 
  -3  14  10      516.66      477.32     17.08 o 
  -2  14  10       66.94       54.16     10.84 o 
  -1  14  10        2.54        7.38      5.08 o 
   0  14  10       37.84       47.89      7.45 o 
   1  14  10      152.81      149.60     11.03 o 
   2  14  10       28.20       60.81     13.66 o 
   3  14  10       71.62       72.37      9.22 o 
   4  14  10      189.56      199.01     13.48 o 
   5  14  10        6.33        5.53      5.29 o 
   6  14  10       41.76       53.86      8.94 o 
   7  14  10      296.29      274.77     18.85 o 
 -14  15  10        1.25       13.63      7.23 o 
 -13  15  10      134.72      135.74     31.35 o 
 -12  15  10       20.48       16.60     10.76 o 
 -11  15  10      217.75      198.14     20.62 o 
 -10  15  10       16.13       26.01     11.03 o 
  -9  15  10       82.18       93.22     15.69 o 
  -8  15  10        5.29       10.25      8.99 o 
  -7  15  10       14.09        2.18      8.62 o 
  -6  15  10       34.65       45.04     11.70 o 
  -5  15  10      426.32      403.89     23.99 o 
  -4  15  10       75.18       90.70     26.56 o 
  -3  15  10       20.23       20.00      8.41 o 
  -2  15  10      527.75      514.24     20.87 o 
  -1  15  10       15.22       23.71     15.24 o 
   0  15  10      376.77      357.84     18.21 o 
   1  15  10      253.26      266.05     14.24 o 
   2  15  10        1.12       -1.39      8.04 o 
   3  15  10      280.85      272.90     15.08 o 
   4  15  10        8.00       12.43      6.10 o 
   5  15  10      109.76      113.49     13.20 o 
   6  15  10       12.51        3.28      5.22 o 
 -13  16  10       30.52       31.43     10.25 o 
 -12  16  10       41.66       44.19     14.37 o 
 -11  16  10       15.09       17.79     10.15 o 
 -10  16  10      127.03      124.44     16.93 o 
  -9  16  10       10.40       36.58     12.32 o 
  -8  16  10       88.03       94.05     15.69 o 
  -7  16  10        0.77       -3.29      8.30 o 
  -6  16  10        9.65        9.87      9.18 o 
  -5  16  10      147.60      183.67     31.79 o 
  -4  16  10        0.78       -4.01      7.68 o 
  -3  16  10       83.53       77.12     11.60 o 
  -2  16  10        0.45        5.77      7.51 o 
  -1  16  10      258.27      296.55     22.78 o 
   0  16  10      199.43      230.18     16.19 o 
   1  16  10       96.56       92.88     11.98 o 
   2  16  10       22.52        9.23      7.65 o 
   3  16  10       87.07       98.81     12.55 o 
   4  16  10       10.21       14.24      6.16 o 
   5  16  10      245.84      266.45     16.31 o 
 -11  17  10       20.60       24.53     10.76 o 
 -10  17  10        5.01       14.72      9.80 o 
  -9  17  10       77.37      117.08     17.48 o 
  -8  17  10        0.00        2.11      8.36 o 
  -7  17  10        1.12        4.85      8.36 o 
  -6  17  10       98.68       88.70     21.34 o 
  -5  17  10       49.69       37.03     16.98 o 
  -4  17  10      343.50      343.98     24.93 o 
  -3  17  10       24.45       25.69     10.47 o 
  -2  17  10      183.60      178.75     19.45 o 
  -1  17  10      174.26      148.61     24.38 o 
   0  17  10        5.37        9.94     10.45 o 
   1  17  10      159.54      137.96     27.43 o 
   2  17  10       41.58       32.51      9.55 o 
   3  17  10      382.31      390.24     21.11 o 
   4  17  10      132.57      158.63     15.35 o 
 -10  18  10       73.62      112.01     16.59 o 
  -9  18  10       70.51      116.12     17.21 o 
  -8  18  10      184.05      254.08     22.69 o 
  -7  18  10        8.39       -1.98      8.79 o 
  -6  18  10       94.51       91.49     15.25 o 
  -5  18  10        1.51        3.05     13.50 o 
  -4  18  10       77.16      113.43     23.08 o 
  -3  18  10       45.70       76.55     16.55 o 
  -2  18  10       34.60       33.36     13.50 o 
  -1  18  10       76.44       76.43     12.51 o 
   0  18  10       13.00        4.35     12.19 o 
   1  18  10       51.63       36.35     12.00 o 
   2  18  10        0.46       20.35      8.30 o 
  -7  19  10       82.12       79.93     15.00 o 
  -6  19  10       70.32       47.03     12.54 o 
  -5  19  10      401.09      454.09     67.06 o 
  -4  19  10       48.18       58.38     13.85 o 
  -3  19  10      133.68      127.06     29.17 o 
  -2  19  10        0.00        4.10      8.30 o 
  -1  19  10        2.94       28.22      8.99 o 
   0  19  10       16.92       33.37     16.98 o 
 -19   1  11       43.83       52.66     15.08 o 
 -18   1  11      288.71      288.94     43.54 o 
 -17   1  11      148.47      145.21     17.54 o 
 -16   1  11       29.79       23.26      8.56 o 
 -15   1  11       23.79       14.24      5.41 o 
 -14   1  11      101.60       80.85      7.39 o 
 -13   1  11      497.86      486.93     14.42 o 
 -12   1  11      102.83       99.27      6.82 o 
 -11   1  11      110.81      102.47      5.61 o 
 -10   1  11        0.02        4.97      2.23 o 
  -9   1  11       28.16       25.16      2.76 o 
  -8   1  11      177.72      230.06      5.14 o 
  -7   1  11      161.21      157.06      3.81 o 
  -6   1  11     2742.37     2659.75     22.76 o 
  -5   1  11     2693.32     2922.36     26.43 o 
  -4   1  11      196.19      211.09      3.55 o 
  -3   1  11     3540.68     3746.25     24.71 o 
  -2   1  11      433.52      481.25      5.96 o 
  -1   1  11       66.55       85.59      2.77 o 
   0   1  11       19.43       18.10      1.72 o 
   1   1  11     1273.33     1143.91     14.49 o 
   2   1  11      216.05      213.65      6.32 o 
   3   1  11     3741.98     3586.92     30.37 o 
   4   1  11      118.75      107.24      4.85 o 
   5   1  11      379.04      354.30      8.48 o 
   6   1  11        0.57       -0.33      2.89 o 
   7   1  11      462.16      454.26     14.85 o 
   8   1  11        4.51       11.65      3.96 o 
   9   1  11      172.11      156.07     10.42 o 
  10   1  11      202.40      191.03     13.79 o 
  11   1  11        9.50       13.17      5.76 o 
 -19   2  11        6.88       12.45     23.51 o 
 -18   2  11      106.85      132.43     18.47 o 
 -17   2  11        1.18       -3.73      8.47 o 
 -16   2  11       37.10       52.18      9.19 o 
 -15   2  11        4.03        5.62      5.55 o 
 -14   2  11      855.22      765.33     30.16 o 
 -13   2  11       94.44       86.82      9.07 o 
 -12   2  11      307.22      269.20     10.19 o 
 -11   2  11        0.10        2.47      2.41 o 
 -10   2  11      769.90      786.47     12.58 o 
  -9   2  11       62.64       57.96      4.04 o 
  -8   2  11      130.95      142.53      4.63 o 
  -7   2  11      117.05      141.51      4.98 o 
  -6   2  11      667.28      691.09      8.42 o 
  -5   2  11      532.88      540.22      7.55 o 
  -4   2  11      214.53      228.54      4.78 o 
  -3   2  11     1921.60     2060.07     16.02 o 
  -2   2  11     2321.42     2358.30     17.27 o 
  -1   2  11      344.87      378.64      6.05 o 
   0   2  11      277.65      234.42      4.97 o 
   1   2  11     5231.57     5391.66     48.25 o 
   2   2  11      117.29      101.67      4.70 o 
   3   2  11       92.91       87.19      4.38 o 
   4   2  11      273.68      276.85      7.55 o 
   5   2  11        1.20       -0.99      2.60 o 
   6   2  11        2.46        1.85      2.70 o 
   7   2  11       82.23       87.64      6.99 o 
   8   2  11        0.03        3.65      4.26 o 
   9   2  11      418.03      452.67     18.23 o 
  10   2  11        0.12        3.69      6.41 o 
  11   2  11       84.62       87.94      9.99 o 
 -19   3  11      193.26      205.99     21.55 o 
 -18   3  11        1.77       -0.44     11.08 o 
 -17   3  11        0.52        9.85     10.33 o 
 -16   3  11      160.87      138.11     12.80 o 
 -15   3  11        3.99        2.31      6.01 o 
 -14   3  11      203.76      202.86     13.05 o 
 -13   3  11      234.91      217.64     16.63 o 
 -12   3  11        3.13       12.07      4.24 o 
 -11   3  11       30.39       31.13      4.32 o 
 -10   3  11     1049.68     1019.37     14.81 o 
  -9   3  11      426.22      383.47      8.79 o 
  -8   3  11     1072.44     1180.86     14.67 o 
  -7   3  11      326.67      332.16      7.45 o 
  -6   3  11      290.11      336.35      6.52 o 
  -5   3  11     1639.23     1679.75     16.99 o 
  -4   3  11     2667.00     2733.02     24.16 o 
  -3   3  11     1868.05     1849.08     14.87 o 
  -2   3  11     1211.57     1402.68     14.71 o 
  -1   3  11       13.61       11.74      1.80 o 
   0   3  11      324.06      315.96      5.95 o 
   1   3  11      532.73      454.53      8.66 o 
   2   3  11      499.24      458.00      7.66 o 
   3   3  11      802.01      738.17     10.31 o 
   4   3  11      141.04      131.18      6.12 o 
   5   3  11      610.03      557.98     19.10 o 
   6   3  11       11.61        8.07      3.38 o 
   7   3  11      135.82      120.38     10.30 o 
   8   3  11      209.14      176.00     10.73 o 
   9   3  11        0.00       -3.81      3.81 o 
  10   3  11        0.08        2.81      4.21 o 
  11   3  11       80.49       80.08      8.86 o 
 -19   4  11      208.51      219.91     33.53 o 
 -18   4  11       19.89       31.87      9.39 o 
 -17   4  11      240.29      226.11     15.88 o 
 -16   4  11       19.73       12.45      7.17 o 
 -15   4  11      331.36      339.82     16.65 o 
 -14   4  11        0.01       -0.95      4.96 o 
 -13   4  11       11.06        7.73      4.94 o 
 -12   4  11        0.08       -3.74      3.74 o 
 -11   4  11       60.75       63.13      6.75 o 
 -10   4  11        0.53        3.75      2.67 o 
  -9   4  11     1152.48     1112.72     17.49 o 
  -8   4  11      477.19      568.15     11.56 o 
  -7   4  11      668.24      742.92     11.32 o 
  -6   4  11       73.52       60.50      3.60 o 
  -5   4  11        6.69        3.33      1.47 o 
  -4   4  11       11.52        5.17      1.31 o 
  -3   4  11      551.94      581.06      9.61 o 
  -2   4  11      655.41      670.31      9.00 o 
  -1   4  11     1010.74     1073.86     12.39 o 
   0   4  11      225.43      294.64      7.03 o 
   1   4  11        4.97        3.80      2.46 o 
   2   4  11      522.11      547.58      9.13 o 
   3   4  11       28.89       25.88      3.74 o 
   4   4  11      121.25      109.14      8.22 o 
   5   4  11       70.17       42.17     10.31 o 
   6   4  11       43.02       22.78      5.82 o 
   7   4  11        6.53        8.99      4.90 o 
   8   4  11      149.21      141.37      9.77 o 
   9   4  11      863.06      871.94     25.93 o 
  10   4  11       18.53        8.45      7.03 o 
  11   4  11      461.46      502.24     17.98 o 
 -19   5  11      102.12      116.70     28.74 o 
 -18   5  11       41.77       64.63     13.69 o 
 -17   5  11      503.60      482.81     21.94 o 
 -16   5  11       98.51       95.39     12.43 o 
 -15   5  11      180.56      170.30     13.12 o 
 -14   5  11      254.24      282.72     16.09 o 
 -13   5  11        0.00       -4.49      4.49 o 
 -12   5  11     1000.10      907.85     21.09 o 
 -11   5  11      941.71      955.43     17.40 o 
 -10   5  11     3831.40     3645.81     40.55 o 
  -9   5  11      341.30      317.72     10.09 o 
  -8   5  11      806.89      869.79     16.74 o 
  -7   5  11        3.93        1.29      1.48 o 
  -6   5  11     1240.83     1301.24     17.12 o 
  -5   5  11      779.56      761.32     10.71 o 
  -4   5  11        4.79        3.52      2.27 o 
  -3   5  11      112.96      106.22      4.48 o 
  -2   5  11     1187.96     1258.00     13.61 o 
  -1   5  11     1660.70     1612.45     16.49 o 
   0   5  11       68.44       71.67      3.93 o 
   1   5  11      123.30      117.36      4.66 o 
   2   5  11      571.03      536.05     11.67 o 
   3   5  11      539.82      498.63     15.03 o 
   4   5  11     1022.33      991.80     22.39 o 
   5   5  11      553.04      454.02     15.64 o 
   6   5  11        9.27       10.66      5.21 o 
   7   5  11      258.47      281.02     12.26 o 
   8   5  11        4.14        5.69      4.26 o 
   9   5  11        5.37       -0.45      3.97 o 
  10   5  11      136.53      168.23     11.79 o 
  11   5  11        6.61       10.44      4.39 o 
 -19   6  11       25.02       18.06      9.63 o 
 -18   6  11      322.68      403.54     44.41 o 
 -17   6  11      144.97      182.98     20.90 o 
 -16   6  11      180.83      201.43     14.89 o 
 -15   6  11      192.99      212.21     14.51 o 
 -14   6  11       36.78       38.16      7.21 o 
 -13   6  11        2.42        4.95      4.77 o 
 -12   6  11        4.30        8.85      5.11 o 
 -11   6  11      204.54      208.87     11.60 o 
 -10   6  11     2536.26     2602.43     32.25 o 
  -9   6  11        6.29        2.14      3.64 o 
  -8   6  11        1.48        1.61      2.45 o 
  -7   6  11       26.90       15.23      3.04 o 
  -6   6  11      330.12      306.89      7.20 o 
  -5   6  11      540.99      624.39      8.93 o 
  -4   6  11        1.43        3.22      1.56 o 
  -3   6  11      407.63      475.89      7.57 o 
  -2   6  11        0.12        1.37      1.54 o 
  -1   6  11      209.25      204.70      6.37 o 
   0   6  11       26.70       29.00      4.42 o 
   1   6  11        9.94        5.72      3.42 o 
   2   6  11       29.49       38.84      4.89 o 
   3   6  11      124.27      138.55     11.08 o 
   4   6  11      178.73      154.83      9.76 o 
   5   6  11      164.06      151.70     10.28 o 
   6   6  11       51.98       30.45      6.52 o 
   7   6  11      755.69      764.09     22.37 o 
   8   6  11        0.30       -2.97      4.11 o 
   9   6  11      177.33      188.70     11.88 o 
  10   6  11        4.86        5.32      4.19 o 
  11   6  11       18.84       21.09      6.69 o 
 -18   7  11       65.65       57.35     14.00 o 
 -17   7  11       34.62       14.85     16.98 o 
 -16   7  11      129.95      128.91     16.59 o 
 -15   7  11       52.72       68.64     16.87 o 
 -14   7  11       46.34       40.51      7.16 o 
 -13   7  11       36.88       39.56      7.03 o 
 -12   7  11       81.22       90.87      8.39 o 
 -11   7  11        6.28        8.48      4.11 o 
 -10   7  11     2058.01     2013.32     27.35 o 
  -9   7  11      107.08      112.40      6.44 o 
  -8   7  11      302.85      323.84      9.03 o 
  -7   7  11       16.43       19.24      2.98 o 
  -6   7  11      164.18      192.21      5.99 o 
  -5   7  11      164.07      170.01      5.65 o 
  -4   7  11      382.57      392.88      6.85 o 
  -3   7  11      957.26     1045.77     12.43 o 
  -2   7  11      243.56      250.15      5.49 o 
  -1   7  11     1496.93     1424.24     22.34 o 
   0   7  11       17.66       15.87      4.53 o 
   1   7  11        1.84        4.29      3.74 o 
   2   7  11        1.36       -0.83      3.60 o 
   3   7  11       46.79       44.00      6.26 o 
   4   7  11      111.86      105.16      8.83 o 
   5   7  11      102.20       77.50      8.55 o 
   6   7  11       41.94       40.46      6.82 o 
   7   7  11       58.78       72.76     10.95 o 
   8   7  11       11.47       16.72      6.36 o 
   9   7  11      103.05       99.83      9.57 o 
  10   7  11       25.25       28.13      6.04 o 
 -18   8  11      279.23      303.97     24.43 o 
 -17   8  11       27.81       11.51     27.87 o 
 -16   8  11      121.83      104.70     27.87 o 
 -15   8  11      205.08      220.84     15.72 o 
 -14   8  11       11.84        7.79      7.04 o 
 -13   8  11      192.00      196.71     13.84 o 
 -12   8  11        0.22       -1.29      3.39 o 
 -11   8  11      881.76      859.90     21.30 o 
 -10   8  11        1.94        4.48      3.36 o 
  -9   8  11       33.48       34.54      4.89 o 
  -8   8  11      292.36      281.63     10.44 o 
  -7   8  11       78.17       66.61      4.78 o 
  -6   8  11        0.18        2.05      2.33 o 
  -5   8  11      552.24      511.68      9.43 o 
  -4   8  11     1405.13     1470.20     16.17 o 
  -3   8  11     2873.78     2734.50     31.90 o 
  -2   8  11       84.66      106.98      7.27 o 
  -1   8  11     5115.68     4797.47     59.61 o 
   0   8  11      936.62      854.82     22.00 o 
   1   8  11       19.75       17.59      5.04 o 
   2   8  11       60.69       48.07      6.42 o 
   3   8  11       59.91       69.32      7.27 o 
   4   8  11       32.15       26.69      5.93 o 
   5   8  11       28.01       31.81      6.17 o 
   6   8  11       62.18       69.15      8.28 o 
   7   8  11       10.19       24.23      6.80 o 
   8   8  11      124.67      113.04     11.08 o 
   9   8  11        6.67       -0.40      5.35 o 
  10   8  11      166.36      180.51     12.36 o 
 -18   9  11       33.35       38.72     12.52 o 
 -17   9  11       57.83       45.17     15.68 o 
 -16   9  11        0.48       -7.57      9.14 o 
 -15   9  11      150.81      164.64     19.51 o 
 -14   9  11        1.63       -0.77      6.71 o 
 -13   9  11      206.72      198.86     14.34 o 
 -12   9  11      261.60      203.25     14.02 o 
 -11   9  11      400.38      403.42     18.41 o 
 -10   9  11       69.52       69.59      5.81 o 
  -9   9  11      208.67      212.74      8.38 o 
  -8   9  11       13.98       20.57      3.57 o 
  -7   9  11       91.82      123.01      5.93 o 
  -6   9  11       75.85       78.88      4.95 o 
  -5   9  11      112.56      103.99      6.48 o 
  -4   9  11       37.79       48.17      4.31 o 
  -3   9  11       23.48       27.16      4.05 o 
  -2   9  11      728.91      762.02     16.20 o 
  -1   9  11     1227.04     1237.49     23.68 o 
   0   9  11      230.41      227.99     10.45 o 
   1   9  11      187.46      162.50      9.67 o 
   2   9  11      242.95      270.55     19.48 o 
   3   9  11       96.98      112.32     12.94 o 
   4   9  11       52.97       25.22      5.95 o 
   5   9  11       17.10       13.13      5.45 o 
   6   9  11       54.35       40.64      7.46 o 
   7   9  11       35.99       35.47      7.39 o 
   8   9  11      222.31      231.88     20.24 o 
   9   9  11      407.72      406.01     35.00 o 
  10   9  11      124.12      128.87     10.68 o 
 -17  10  11       48.50       31.48     12.52 o 
 -16  10  11      118.37      101.17     16.24 o 
 -15  10  11       45.17       48.31     12.41 o 
 -14  10  11      176.09      185.52     15.81 o 
 -13  10  11      554.56      549.23     25.18 o 
 -12  10  11        1.35        2.02      6.50 o 
 -11  10  11       48.93       36.01      9.78 o 
 -10  10  11       87.46       72.91      7.86 o 
  -9  10  11       72.74       80.72      6.01 o 
  -8  10  11      197.81      162.98      8.59 o 
  -7  10  11      145.02      150.65      7.33 o 
  -6  10  11      239.14      195.16      7.94 o 
  -5  10  11      661.11      615.23     15.31 o 
  -4  10  11     1944.20     1946.84     27.15 o 
  -3  10  11      131.84      140.18      7.02 o 
  -2  10  11      448.96      438.46     12.55 o 
  -1  10  11       57.09       52.89      6.64 o 
   0  10  11      389.88      385.01     14.46 o 
   1  10  11      612.93      568.56     16.83 o 
   2  10  11      205.06      169.84     10.41 o 
   3  10  11       41.17       21.96      5.65 o 
   4  10  11        4.19        4.15      6.54 o 
   5  10  11        2.44        6.20      6.06 o 
   6  10  11       43.43       52.29      8.22 o 
   7  10  11        3.82        6.77      5.09 o 
   8  10  11      699.22      737.76     24.24 o 
   9  10  11      286.48      280.13     16.58 o 
 -17  11  11        2.82        9.29     10.88 o 
 -16  11  11       78.36      101.48     16.31 o 
 -15  11  11        5.12       -3.77      7.05 o 
 -14  11  11      431.85      402.36     20.20 o 
 -13  11  11       42.97       61.13     16.05 o 
 -12  11  11      174.40      178.17     16.30 o 
 -11  11  11       55.47       42.28      9.02 o 
 -10  11  11      232.41      228.07     14.24 o 
  -9  11  11      221.08      192.71     19.15 o 
  -8  11  11        7.73        1.98      3.62 o 
  -7  11  11        4.36        7.11      3.64 o 
  -6  11  11      427.77      369.07     13.92 o 
  -5  11  11      347.05      282.62     10.67 o 
  -4  11  11       38.10       43.73      5.04 o 
  -3  11  11      140.05      141.66      9.55 o 
  -2  11  11     1314.60     1356.74     28.89 o 
  -1  11  11      562.56      521.71     17.46 o 
   0  11  11      368.93      402.49     14.39 o 
   1  11  11       85.28       97.28     11.19 o 
   2  11  11        4.72        4.94      4.76 o 
   3  11  11      155.86      162.27     11.07 o 
   4  11  11       13.68       25.10      6.79 o 
   5  11  11       24.01       31.98      7.05 o 
   6  11  11       72.52       74.38      9.79 o 
   7  11  11       70.58       98.01     10.81 o 
   8  11  11       39.53       40.97     10.43 o 
   9  11  11      346.28      409.64     18.70 o 
 -16  12  11       44.10       42.49     10.72 o 
 -15  12  11        7.26       13.78     12.76 o 
 -14  12  11       10.58       -3.48      7.87 o 
 -13  12  11      463.43      470.97     21.44 o 
 -12  12  11        9.12       -0.26      8.68 o 
 -11  12  11       77.08       71.38     10.53 o 
 -10  12  11        0.14        2.35      5.99 o 
  -9  12  11      276.90      263.31     15.03 o 
  -8  12  11       22.78       26.10      9.53 o 
  -7  12  11       34.73       27.26      6.78 o 
  -6  12  11       24.19       19.37      4.30 o 
  -5  12  11       71.13       67.46      7.51 o 
  -4  12  11       70.71       72.48      6.77 o 
  -3  12  11      199.27      200.29     16.09 o 
  -2  12  11       79.27       72.27      8.14 o 
  -1  12  11      359.14      351.70     20.87 o 
   0  12  11      269.18      286.56     17.35 o 
   1  12  11      238.06      205.10     11.81 o 
   2  12  11        4.09       13.11      7.66 o 
   3  12  11       34.32       47.25      7.92 o 
   4  12  11      253.34      218.31     13.35 o 
   5  12  11       53.06       51.15      9.87 o 
   6  12  11      367.58      389.97     30.29 o 
   7  12  11       30.59       41.05      8.22 o 
   8  12  11       26.41       27.22      6.98 o 
 -15  13  11       54.66       43.46     12.54 o 
 -14  13  11      127.01      117.72     13.58 o 
 -13  13  11       21.47       26.85     10.30 o 
 -12  13  11        3.64       10.93      7.66 o 
 -11  13  11       17.13       27.50      8.50 o 
 -10  13  11      340.29      303.24     17.19 o 
  -9  13  11      622.76      671.87     29.86 o 
  -8  13  11       11.93       16.10      8.91 o 
  -7  13  11       16.42       19.28      9.18 o 
  -6  13  11       35.42       31.49      8.14 o 
  -5  13  11       15.57       13.10      4.88 o 
  -4  13  11       70.18       76.44      7.64 o 
  -3  13  11      315.56      340.70     14.43 o 
  -2  13  11      736.91      763.39     21.56 o 
  -1  13  11      261.62      240.07     14.89 o 
   0  13  11        0.07        0.32      4.99 o 
   1  13  11      119.54      113.59     22.11 o 
   2  13  11       31.15       25.62      6.91 o 
   3  13  11       88.50      101.76     14.20 o 
   4  13  11        0.58       -1.25      5.31 o 
   5  13  11      183.48      224.59     14.31 o 
   6  13  11        5.48       14.54      6.63 o 
   7  13  11        0.73        8.88      7.37 o 
 -15  14  11       78.98       67.68     11.01 o 
 -14  14  11        0.01       -7.94      7.94 o 
 -13  14  11       17.22       10.19     13.20 o 
 -12  14  11      176.15      170.70     16.22 o 
 -11  14  11      349.80      356.83     24.61 o 
 -10  14  11       39.34       18.74      9.53 o 
  -9  14  11      411.33      352.21     23.40 o 
  -8  14  11       50.96       64.09     13.93 o 
  -7  14  11        4.95       16.60     12.19 o 
  -6  14  11        7.70        7.93     10.89 o 
  -5  14  11       10.51       11.37      7.00 o 
  -4  14  11       39.04       44.83      9.34 o 
  -3  14  11      199.99      218.90     15.21 o 
  -2  14  11      249.83      229.46     13.09 o 
  -1  14  11       58.03       61.24      9.66 o 
   0  14  11      130.43      154.04     16.19 o 
   1  14  11       31.57       27.70      8.02 o 
   2  14  11        9.38       21.01      6.33 o 
   3  14  11      201.96      230.41     13.99 o 
   4  14  11        4.35       17.20      7.05 o 
   5  14  11        1.04       12.84      6.02 o 
   6  14  11       36.98       22.91      7.15 o 
   7  14  11       42.21       41.29     10.66 o 
 -14  15  11      234.45      270.49     61.83 o 
 -13  15  11       35.70       23.36     10.76 o 
 -12  15  11      107.94       75.08     15.00 o 
 -11  15  11       76.65       72.47     15.08 o 
 -10  15  11      281.19      305.21     23.65 o 
  -9  15  11       98.99      100.51     15.69 o 
  -8  15  11       48.00       56.84     16.55 o 
  -7  15  11       44.94       74.60     30.92 o 
  -6  15  11       22.38       13.01      9.18 o 
  -5  15  11        4.79        3.77      8.30 o 
  -4  15  11      480.07      515.33     34.02 o 
  -3  15  11        1.23        6.84      5.91 o 
  -2  15  11        5.57        6.14      5.67 o 
  -1  15  11       80.76       87.13     11.13 o 
   0  15  11      246.32      258.69     16.84 o 
   1  15  11       95.13       99.49     12.38 o 
   2  15  11        0.13       -3.09      6.11 o 
   3  15  11       31.57       36.29      8.89 o 
   4  15  11        0.22        2.44      9.20 o 
   5  15  11       50.67       52.83      8.57 o 
   6  15  11       35.90       41.77      9.68 o 
 -13  16  11       50.05       54.66     14.80 o 
 -12  16  11        0.02        0.70      7.25 o 
 -11  16  11       10.52        0.93      9.18 o 
 -10  16  11      224.63      230.76     21.85 o 
  -9  16  11       51.73       62.44     35.71 o 
  -8  16  11        6.91        6.10      9.85 o 
  -7  16  11        0.00       -1.45      7.89 o 
  -6  16  11      369.45      346.11     24.61 o 
  -5  16  11        1.41       -2.27      8.56 o 
  -4  16  11       71.46       55.79     13.93 o 
  -3  16  11      284.05      318.33     18.74 o 
  -2  16  11      218.06      298.07     26.42 o 
  -1  16  11      182.91      205.92     15.54 o 
   0  16  11        0.02       -5.92      5.92 o 
   1  16  11      163.44      196.94     20.09 o 
   2  16  11      254.86      278.71     18.40 o 
   3  16  11       54.87       64.38     11.20 o 
   4  16  11       31.42       12.58     12.41 o 
   5  16  11       35.05       40.99     11.28 o 
 -11  17  11       11.36        1.02     17.42 o 
 -10  17  11       16.77       31.03     21.34 o 
  -9  17  11       14.29       26.44     27.00 o 
  -8  17  11      225.06      260.64     23.51 o 
  -7  17  11        9.79       10.68      9.53 o 
  -6  17  11        0.36        3.60      8.54 o 
  -5  17  11      124.08      167.50     19.68 o 
  -4  17  11      362.59      345.99     25.23 o 
  -3  17  11       34.96       33.09     11.38 o 
  -2  17  11        1.66        4.17      7.15 o 
  -1  17  11       17.37       16.96      7.85 o 
   0  17  11      463.05      511.51     28.63 o 
   1  17  11        4.77        2.78      7.00 o 
   2  17  11      125.46      109.95     15.14 o 
   3  17  11        0.00        1.71      9.64 o 
  -9  18  11       22.93       33.19     10.88 o 
  -8  18  11        2.96        2.79      7.31 o 
  -7  18  11        4.67       18.32      8.56 o 
  -6  18  11       27.82       26.29      9.80 o 
  -5  18  11      134.96      163.77     21.77 o 
  -4  18  11        0.81        6.10      8.01 o 
  -3  18  11       24.97       30.39     12.00 o 
  -2  18  11       11.25       28.95     11.38 o 
  -1  18  11       45.77       18.26     17.24 o 
   0  18  11      207.65      226.28     22.82 o 
   1  18  11       14.48       24.14      8.79 o 
  -7  19  11       87.16      141.68     19.09 o 
  -6  19  11       37.24       39.06     10.02 o 
  -5  19  11      206.37      178.70     20.62 o 
  -4  19  11        0.03        1.35      8.16 o 
  -3  19  11        1.13       16.08     16.55 o 
  -2  19  11        0.58        1.70      7.06 o 
  -1  19  11        6.69       11.85      8.56 o 
 -20   0  12      492.04      463.31     41.80 o 
 -19   0  12       80.77      128.02     26.13 o 
 -18   0  12      189.61      206.40     29.61 o 
 -17   0  12      229.91      264.75     30.48 o 
 -16   0  12       77.94       80.12     19.16 o 
 -15   0  12        0.01        1.74     13.06 o 
 -14   0  12       98.44       76.64     18.29 o 
 -13   0  12        0.12        8.88      7.40 o 
 -12   0  12       13.51        7.29      7.84 o 
 -11   0  12        3.87       -1.68      3.12 o 
 -10   0  12     2452.30     2399.96     33.40 o 
  -9   0  12      277.86      324.69     20.56 o 
  -8   0  12        4.45       -0.14      3.18 o 
  -7   0  12     2350.03     2411.67     30.65 o 
  -6   0  12      142.28      153.66      8.40 o 
  -5   0  12      448.15      517.81      9.09 o 
  -4   0  12      820.88      896.40     12.74 o 
  -3   0  12      731.61      823.75     12.39 o 
  -2   0  12       15.12        7.35      2.41 o 
  -1   0  12     2315.85     2299.60     26.40 o 
   0   0  12     1058.58     1124.30     17.73 o 
   1   0  12     1005.13     1057.42     20.49 o 
   2   0  12     2491.52     2485.73     32.56 o 
   3   0  12     1391.67     1370.11     40.34 o 
   4   0  12     2678.94     2489.30     38.17 o 
   5   0  12       40.16       30.03      5.84 o 
   6   0  12      843.01      808.46     29.01 o 
   7   0  12        6.61        3.90      5.35 o 
   8   0  12     1013.68     1051.60     29.98 o 
   9   0  12      379.10      388.93     18.77 o 
  10   0  12      121.46      145.28     18.72 o 
  11   0  12       72.69       83.41     13.76 o 
 -20   1  12      191.15      169.96     21.24 o 
 -19   1  12      319.20      371.82     27.40 o 
 -18   1  12       15.90        0.87     11.03 o 
 -17   1  12        8.56       23.51     11.90 o 
 -16   1  12       54.84       64.02     13.85 o 
 -15   1  12        3.92       18.95     10.15 o 
 -14   1  12      123.12      110.25      9.99 o 
 -13   1  12      994.34      838.50     22.80 o 
 -12   1  12        4.68        0.58      4.12 o 
 -11   1  12      377.43      347.50      9.58 o 
 -10   1  12      109.73      124.05      5.07 o 
  -9   1  12      483.83      529.79      9.13 o 
  -8   1  12        3.03       -1.11      1.46 o 
  -7   1  12      796.76      801.77     11.09 o 
  -6   1  12      223.07      227.71      5.32 o 
  -5   1  12     2438.60     2581.17     21.45 o 
  -4   1  12     3418.28     3542.19     24.35 o 
  -3   1  12      592.90      666.06      7.19 o 
  -2   1  12      578.34      584.08      6.96 o 
  -1   1  12       10.08       12.59      1.69 o 
   0   1  12      749.61      742.46     11.13 o 
   1   1  12      232.59      208.27      6.54 o 
   2   1  12       18.72       12.90      1.99 o 
   3   1  12      115.09       96.39      4.57 o 
   4   1  12      125.78      127.89      5.32 o 
   5   1  12      581.58      537.81     15.96 o 
   6   1  12      408.73      419.98     15.09 o 
   7   1  12      200.48      203.00     10.55 o 
   8   1  12       46.03       57.80      7.17 o 
   9   1  12      147.16      150.57     10.51 o 
  10   1  12       17.89       15.25      5.05 o 
  11   1  12       61.98      101.54     15.40 o 
 -20   2  12       15.95        5.88     15.24 o 
 -19   2  12      197.67      251.36     23.70 o 
 -18   2  12       27.62       22.82     13.93 o 
 -17   2  12        0.37       -4.43     10.15 o 
 -16   2  12      157.23      177.53     18.16 o 
 -15   2  12      577.09      605.76     31.70 o 
 -14   2  12      117.18      109.17     11.83 o 
 -13   2  12      783.62      701.58     21.27 o 
 -12   2  12      353.54      290.06     11.27 o 
 -11   2  12       50.14       45.46      4.61 o 
 -10   2  12      653.67      692.24     13.33 o 
  -9   2  12        8.91       11.34      3.05 o 
  -8   2  12     1820.00     1761.83     22.03 o 
  -7   2  12       60.96       58.09      4.25 o 
  -6   2  12       69.40       83.14      3.23 o 
  -5   2  12     1752.75     1680.66     17.18 o 
  -4   2  12      440.44      547.25      7.07 o 
  -3   2  12       95.40      110.10      2.82 o 
  -2   2  12      961.44     1040.77     10.25 o 
  -1   2  12      747.14      711.23      9.36 o 
   0   2  12        1.39       -0.14      1.89 o 
   1   2  12      271.21      259.20      7.43 o 
   2   2  12      595.71      600.37      9.64 o 
   3   2  12      951.51      886.67     12.43 o 
   4   2  12       55.66       47.11      3.89 o 
   5   2  12      479.61      447.97     10.65 o 
   6   2  12        3.46        2.33      3.32 o 
   7   2  12      455.29      445.60     14.54 o 
   8   2  12        0.90        1.70      4.58 o 
   9   2  12       17.80       13.63      5.37 o 
  10   2  12      182.15      210.28     12.57 o 
  11   2  12      101.09      118.75     10.09 o 
 -19   3  12       13.97       15.80     16.11 o 
 -18   3  12      370.99      406.48     26.74 o 
 -17   3  12       10.27        9.09     11.38 o 
 -16   3  12       29.67       32.10      8.32 o 
 -15   3  12       87.91      117.66     15.36 o 
 -14   3  12        0.54        2.97      4.91 o 
 -13   3  12       91.24       67.61     10.34 o 
 -12   3  12        3.41        0.96      4.27 o 
 -11   3  12      380.24      365.45     10.37 o 
 -10   3  12      281.33      357.94      9.77 o 
  -9   3  12       20.90       34.50      3.92 o 
  -8   3  12       53.72       66.34      4.45 o 
  -7   3  12      453.96      485.77      9.27 o 
  -6   3  12       82.18       92.20      4.06 o 
  -5   3  12       90.71      100.91      4.57 o 
  -4   3  12      379.98      370.01      6.47 o 
  -3   3  12      320.11      299.27      5.12 o 
  -2   3  12       57.58       66.36      3.46 o 
  -1   3  12       25.09       29.15      2.48 o 
   0   3  12      431.75      445.14      7.73 o 
   1   3  12      106.72      130.27      4.74 o 
   2   3  12      122.42       98.19      4.17 o 
   3   3  12      180.81      155.51      5.83 o 
   4   3  12      421.88      412.10     10.35 o 
   5   3  12      346.58      385.67     10.71 o 
   6   3  12        1.98        1.25      3.31 o 
   7   3  12      517.09      550.47     15.19 o 
   8   3  12      342.02      336.69     13.83 o 
   9   3  12        0.07        0.78      4.22 o 
  10   3  12       44.59       44.46      7.37 o 
  11   3  12       21.70       27.86      7.67 o 
 -19   4  12       28.87       46.35     15.08 o 
 -18   4  12       62.15       95.08     35.71 o 
 -17   4  12       42.50       32.92      9.07 o 
 -16   4  12       75.84       76.44     10.62 o 
 -15   4  12      619.53      561.48     21.24 o 
 -14   4  12       82.48       97.47     10.23 o 
 -13   4  12       28.86       11.75      5.91 o 
 -12   4  12      468.81      447.87     23.56 o 
 -11   4  12      756.45      687.23     14.28 o 
 -10   4  12      435.42      437.12     11.29 o 
  -9   4  12     3171.08     3184.87     35.65 o 
  -8   4  12      108.88       85.62      5.54 o 
  -7   4  12      189.91      177.34      5.71 o 
  -6   4  12       64.78       71.81      3.80 o 
  -5   4  12      195.27      165.69      5.27 o 
  -4   4  12     4149.39     4519.98     35.76 o 
  -3   4  12        3.28        0.57      1.19 o 
  -2   4  12      694.35      666.34      9.40 o 
  -1   4  12       38.19       47.09      3.36 o 
   0   4  12      117.73      127.85      5.09 o 
   1   4  12     1287.15     1253.95     15.73 o 
   2   4  12      821.20      767.98     15.50 o 
   3   4  12       76.45       93.78      6.90 o 
   4   4  12      833.29      731.37     17.33 o 
   5   4  12       10.90       12.74      5.25 o 
   6   4  12      130.20      136.38      9.26 o 
   7   4  12       60.13       59.06      6.50 o 
   8   4  12       17.88       24.13      5.43 o 
   9   4  12      145.77      169.22     11.49 o 
  10   4  12       14.13       18.67      7.35 o 
  11   4  12      170.63      189.81     12.47 o 
 -19   5  12        0.14       -0.87     15.68 o 
 -18   5  12        3.32       10.94     12.00 o 
 -17   5  12       21.19       23.57      9.87 o 
 -16   5  12      305.87      298.49     17.01 o 
 -15   5  12      534.07      556.11     21.38 o 
 -14   5  12      174.95      177.66     11.02 o 
 -13   5  12      253.10      258.02     12.12 o 
 -12   5  12       37.58       23.87      5.53 o 
 -11   5  12     1319.67     1273.70     23.27 o 
 -10   5  12       30.86       39.35      5.27 o 
  -9   5  12      159.27      143.56      7.14 o 
  -8   5  12      273.73      308.64      8.79 o 
  -7   5  12      381.23      416.48      8.61 o 
  -6   5  12       97.50      110.03      4.57 o 
  -5   5  12      131.35      147.81      5.46 o 
  -4   5  12        0.41       -1.16      1.33 o 
  -3   5  12        0.00        2.15      1.51 o 
  -2   5  12      149.99      129.53      4.25 o 
  -1   5  12      958.47      833.41     11.06 o 
   0   5  12       34.98       24.78      2.95 o 
   1   5  12       44.11       49.42      4.61 o 
   2   5  12       25.02       16.54      4.07 o 
   3   5  12      177.43      161.97      9.53 o 
   4   5  12      169.30      155.00      9.94 o 
   5   5  12        6.41        2.61      4.78 o 
   6   5  12      406.20      367.88     19.34 o 
   7   5  12       11.40       11.72      6.40 o 
   8   5  12       28.80       24.02      6.19 o 
   9   5  12       67.90       68.81      8.21 o 
  10   5  12       34.48       25.10      9.47 o 
 -19   6  12       95.35       88.83     25.26 o 
 -18   6  12       14.61       24.26     10.45 o 
 -17   6  12      110.09      151.02     14.42 o 
 -16   6  12        0.41        5.01      7.29 o 
 -15   6  12        3.87        5.01     11.13 o 
 -14   6  12       38.93       46.18      7.24 o 
 -13   6  12       67.29       64.95      7.59 o 
 -12   6  12       29.10       18.74      5.78 o 
 -11   6  12       77.99       47.38      5.55 o 
 -10   6  12        0.52       -1.62      3.23 o 
  -9   6  12      183.39      234.10      8.33 o 
  -8   6  12        0.05        2.17      2.50 o 
  -7   6  12      450.27      457.86      9.16 o 
  -6   6  12       32.35       23.71      2.98 o 
  -5   6  12     1136.03     1169.75     14.99 o 
  -4   6  12        0.40        3.37      1.95 o 
  -3   6  12     2148.59     2179.49     20.65 o 
  -2   6  12      701.31      748.41     10.24 o 
  -1   6  12      871.37      971.17     13.15 o 
   0   6  12      608.66      613.95     14.15 o 
   1   6  12       32.92       24.56      4.54 o 
   2   6  12       26.15       36.82      5.54 o 
   3   6  12       99.64       85.36      8.17 o 
   4   6  12      198.19      196.86     11.10 o 
   5   6  12       52.69       52.21      8.69 o 
   6   6  12       23.27       34.94      6.60 o 
   7   6  12      196.04      197.73     12.98 o 
   8   6  12       15.00       18.79      5.61 o 
   9   6  12      221.51      239.34     13.42 o 
  10   6  12        0.07        4.39      5.13 o 
 -19   7  12      308.42      300.45     36.58 o 
 -18   7  12       24.99       35.31     11.91 o 
 -17   7  12      163.07      185.50     25.26 o 
 -16   7  12       24.91       35.63     10.63 o 
 -15   7  12        9.53        6.52      7.29 o 
 -14   7  12        4.30       -1.18      5.00 o 
 -13   7  12       49.47       58.44      7.48 o 
 -12   7  12      100.64       80.47      9.18 o 
 -11   7  12       33.78       26.50      5.65 o 
 -10   7  12      685.22      632.70     14.73 o 
  -9   7  12       66.68       45.48      4.86 o 
  -8   7  12      355.06      377.71      9.37 o 
  -7   7  12       85.97      125.20      5.76 o 
  -6   7  12      892.47      858.37     12.84 o 
  -5   7  12      608.57      666.42     11.89 o 
  -4   7  12       65.23       72.43      3.88 o 
  -3   7  12        0.18        5.08      2.91 o 
  -2   7  12     1758.78     1755.04     27.39 o 
  -1   7  12        0.75        1.91      3.50 o 
   0   7  12       68.27       63.83      5.91 o 
   1   7  12      124.48      116.23      8.03 o 
   2   7  12       10.39        8.69      4.29 o 
   3   7  12       18.89       28.00      5.60 o 
   4   7  12       15.26       20.47      5.37 o 
   5   7  12        4.36        5.48      4.48 o 
   6   7  12       52.04       47.66      7.54 o 
   7   7  12       69.74       70.24      9.14 o 
   8   7  12      108.31       92.55      9.25 o 
   9   7  12      268.34      293.61     15.40 o 
  10   7  12       34.42       40.51      6.84 o 
 -18   8  12       65.33       51.32     15.68 o 
 -17   8  12        9.80       23.95     11.08 o 
 -16   8  12       16.61       16.29     10.41 o 
 -15   8  12       11.10        1.44      7.00 o 
 -14   8  12        2.25        5.62      6.90 o 
 -13   8  12       11.23        9.10      5.78 o 
 -12   8  12       31.91       41.26      6.95 o 
 -11   8  12       81.48       79.68      8.03 o 
 -10   8  12     1342.31     1283.17     21.03 o 
  -9   8  12      872.18      776.68     14.13 o 
  -8   8  12      457.34      546.93     11.54 o 
  -7   8  12      489.56      443.81     11.81 o 
  -6   8  12      286.70      265.85      7.24 o 
  -5   8  12     1898.21     1757.67     24.44 o 
  -4   8  12      420.73      416.67      9.85 o 
  -3   8  12     2902.99     2816.88     35.25 o 
  -2   8  12     5572.28     5481.53     55.89 o 
  -1   8  12     1037.94     1092.50     20.07 o 
   0   8  12      653.83      638.51     16.73 o 
   1   8  12      207.50      190.36     10.08 o 
   2   8  12       86.23       75.83      7.48 o 
   3   8  12       54.23       48.94      6.81 o 
   4   8  12        0.00        0.96      5.28 o 
   5   8  12       44.45       33.54      7.03 o 
   6   8  12       41.62       39.32      7.35 o 
   7   8  12        0.82        0.92      4.87 o 
   8   8  12      647.16      658.15     22.51 o 
   9   8  12        0.76       11.88      5.38 o 
 -18   9  12       49.12       43.81     12.39 o 
 -17   9  12      110.97       90.76     17.85 o 
 -16   9  12        1.88       25.06     10.76 o 
 -15   9  12        7.79       27.65      8.84 o 
 -14   9  12       33.53       29.16      8.36 o 
 -13   9  12       55.71       62.47      9.83 o 
 -12   9  12      280.59      298.47     16.11 o 
 -11   9  12        0.77        2.34      3.65 o 
 -10   9  12     1542.86     1468.98     27.07 o 
  -9   9  12      157.47      148.14      6.80 o 
  -8   9  12       79.40       81.11      5.46 o 
  -7   9  12      454.63      501.06     10.93 o 
  -6   9  12      496.84      575.78     12.88 o 
  -5   9  12      788.24      800.87     17.31 o 
  -4   9  12     2575.73     2377.30     30.97 o 
  -3   9  12      465.74      458.55     13.43 o 
  -2   9  12       28.49       39.89      5.16 o 
  -1   9  12      590.91      596.96     14.84 o 
   0   9  12        0.15       -3.90      3.90 o 
   1   9  12       15.16       18.25      5.13 o 
   2   9  12       96.32      103.30      8.82 o 
   3   9  12       44.26       35.84      9.80 o 
   4   9  12       29.01       23.81      5.93 o 
   5   9  12       40.50       48.68      7.59 o 
   6   9  12        5.18       11.51      5.61 o 
   7   9  12      151.80      143.56     11.93 o 
   8   9  12       11.93       22.05      6.73 o 
   9   9  12      130.32      163.27     14.20 o 
 -17  10  12       76.73       64.38     14.16 o 
 -16  10  12       28.84       39.94      9.82 o 
 -15  10  12       10.83       13.88     10.69 o 
 -14  10  12      210.26      206.33     15.54 o 
 -13  10  12       14.23        9.56      7.16 o 
 -12  10  12       19.15       17.16      7.17 o 
 -11  10  12       27.14       23.61      6.26 o 
 -10  10  12      369.21      301.68     13.68 o 
  -9  10  12       52.40       49.72      6.80 o 
  -8  10  12        1.10        1.22      3.28 o 
  -7  10  12      134.70       89.82      6.82 o 
  -6  10  12      106.79       59.32      5.94 o 
  -5  10  12       81.04       54.58      6.04 o 
  -4  10  12      725.86      728.95     15.42 o 
  -3  10  12       50.09       49.32      6.70 o 
  -2  10  12       32.36       19.92      5.37 o 
  -1  10  12        1.80       -1.54      3.65 o 
   0  10  12       74.50       77.75      8.04 o 
   1  10  12       72.00       81.34      9.68 o 
   2  10  12       59.30       54.40      7.38 o 
   3  10  12       23.29       30.49      6.45 o 
   4  10  12       79.39       87.23      9.23 o 
   5  10  12       92.42       98.04     10.00 o 
   6  10  12       26.35       29.14      6.90 o 
   7  10  12        7.44       10.97      5.76 o 
   8  10  12      482.64      543.88     21.08 o 
   9  10  12      530.40      587.91     22.40 o 
 -17  11  12       13.13       19.89     13.93 o 
 -16  11  12        2.11       -2.66      7.24 o 
 -15  11  12       82.93       77.00     26.60 o 
 -14  11  12      100.97      116.06     13.20 o 
 -13  11  12      117.39      119.47     12.90 o 
 -12  11  12        1.16       -2.52      7.62 o 
 -11  11  12        0.03        7.54      6.53 o 
 -10  11  12      503.75      480.22     19.21 o 
  -9  11  12      170.80      140.48      9.69 o 
  -8  11  12        0.23        1.94      3.60 o 
  -7  11  12      151.55      152.66      9.82 o 
  -6  11  12       25.29        4.50      4.36 o 
  -5  11  12      123.33      126.71      9.20 o 
  -4  11  12       11.12       14.10      4.72 o 
  -3  11  12        4.77        1.42      4.90 o 
  -2  11  12      855.67      826.88     21.46 o 
  -1  11  12        2.62        2.18      4.43 o 
   0  11  12       21.25       21.75      5.54 o 
   1  11  12      255.85      229.36     11.92 o 
   2  11  12       42.61       43.42      7.08 o 
   3  11  12        6.99        7.44      5.34 o 
   4  11  12       52.83       55.12      8.05 o 
   5  11  12       25.21       31.52      7.35 o 
   6  11  12        1.62       -0.60      5.18 o 
   7  11  12       87.17       77.11     10.15 o 
   8  11  12      171.07      192.67     14.41 o 
 -16  12  12        2.45        1.74      7.64 o 
 -15  12  12        5.92       -2.42      7.33 o 
 -14  12  12      434.05      451.37     22.11 o 
 -13  12  12        6.44        0.52      7.51 o 
 -12  12  12      105.36      123.42     12.87 o 
 -11  12  12       21.91       21.18      8.01 o 
 -10  12  12      189.29      204.76     19.73 o 
  -9  12  12       55.10       74.47     20.03 o 
  -8  12  12        5.23        0.40     10.37 o 
  -7  12  12        7.33        0.65      5.15 o 
  -6  12  12      216.68      218.41     11.47 o 
  -5  12  12       51.41       59.07      7.62 o 
  -4  12  12       26.19       22.47      5.09 o 
  -3  12  12       60.01       46.43      7.28 o 
  -2  12  12       46.06       34.95      7.01 o 
  -1  12  12      179.74      166.29     12.86 o 
   0  12  12     1302.47     1179.91     36.57 o 
   1  12  12        1.56        0.97      4.77 o 
   2  12  12       22.59       29.96      6.76 o 
   3  12  12        7.46       16.78      5.85 o 
   4  12  12       14.51       12.15      7.15 o 
   5  12  12       34.52       45.52      9.80 o 
   6  12  12       27.68       10.16      8.63 o 
   7  12  12      158.62      154.66     12.47 o 
 -15  13  12        0.21       -7.04      7.04 o 
 -14  13  12       39.39       27.81      9.68 o 
 -13  13  12      136.76      143.87     17.08 o 
 -12  13  12      324.73      358.26     19.05 o 
 -11  13  12      234.36      248.70     18.77 o 
 -10  13  12      596.12      605.00     28.63 o 
  -9  13  12       69.58       72.39     13.14 o 
  -8  13  12      262.26      241.91     22.21 o 
  -7  13  12      195.71      121.93     15.24 o 
  -6  13  12        4.24        4.33      4.48 o 
  -5  13  12      280.08      248.61     12.65 o 
  -4  13  12      141.57      135.93      9.10 o 
  -3  13  12        0.05       -5.27      6.91 o 
  -2  13  12      270.09      307.38     14.61 o 
  -1  13  12      161.63      186.77     13.20 o 
   0  13  12        0.80        4.23      5.76 o 
   1  13  12      152.80      169.77     14.08 o 
   2  13  12      113.77      105.01     12.20 o 
   3  13  12      540.60      589.41     20.49 o 
   4  13  12       19.64       32.24      7.17 o 
   5  13  12      174.39      199.19     13.89 o 
   6  13  12        1.01        5.37      6.54 o 
   7  13  12      764.59      761.55     25.13 o 
 -15  14  12        0.16       -6.54     12.42 o 
 -14  14  12       57.22       65.44     11.76 o 
 -13  14  12       73.56       79.82     12.21 o 
 -12  14  12      182.61      157.03     18.77 o 
 -11  14  12      259.29      330.06     31.79 o 
 -10  14  12      218.28      255.16     21.24 o 
  -9  14  12      637.41      680.19     31.39 o 
  -8  14  12        0.23        6.41      8.56 o 
  -7  14  12       59.39       27.51     10.41 o 
  -6  14  12       15.89       10.55     14.80 o 
  -5  14  12       79.79       77.35     10.69 o 
  -4  14  12       98.35      104.41     10.07 o 
  -3  14  12       54.79       45.92      7.75 o 
  -2  14  12      150.83      124.19     10.82 o 
  -1  14  12      297.15      302.17     26.40 o 
   0  14  12      267.22      246.73     16.42 o 
   1  14  12      230.35      274.83     17.40 o 
   2  14  12       22.03        8.45      7.24 o 
   3  14  12        4.18        8.73      6.85 o 
   4  14  12       17.37       12.20     10.27 o 
   5  14  12        6.29        3.15      6.16 o 
   6  14  12       12.47       26.91      7.60 o 
 -14  15  12        2.71       21.63      9.53 o 
 -13  15  12       45.04       61.61     16.55 o 
 -12  15  12      160.66      223.63     21.53 o 
 -11  15  12        9.15       16.98     10.47 o 
 -10  15  12      239.52      210.58     20.32 o 
  -9  15  12        4.91       11.29      9.53 o 
  -8  15  12        9.14       20.47      9.80 o 
  -7  15  12      627.02      589.13     29.86 o 
  -6  15  12        3.66        0.58      8.30 o 
  -5  15  12      238.29      230.65     20.29 o 
  -4  15  12       17.92       27.06      8.65 o 
  -3  15  12       36.29       51.46      7.41 o 
  -2  15  12      288.65      267.09     15.29 o 
  -1  15  12        1.11        4.80      6.51 o 
   0  15  12       27.05       14.40      8.01 o 
   1  15  12        4.63        9.23      6.90 o 
   2  15  12       41.18       33.45      8.81 o 
   3  15  12       36.70       57.07     10.18 o 
   4  15  12        4.50       18.25      8.61 o 
   5  15  12        0.01        9.05     13.47 o 
 -12  16  12        4.19        3.83      9.18 o 
 -11  16  12        1.91        3.83      9.18 o 
 -10  16  12      254.46      286.76     23.38 o 
  -9  16  12       37.47       55.57     13.60 o 
  -8  16  12       43.66       56.27     21.34 o 
  -7  16  12       59.63       73.99     14.46 o 
  -6  16  12      163.20      153.29     19.09 o 
  -5  16  12      494.24      481.50     33.96 o 
  -4  16  12      400.55      388.91     24.63 o 
  -3  16  12        0.01        3.93     13.04 o 
  -2  16  12      101.60       82.23     12.03 o 
  -1  16  12       32.64       23.30      7.34 o 
   0  16  12        6.31       10.55      7.36 o 
   1  16  12       62.16       64.92     11.39 o 
   2  16  12        1.17       13.25      7.05 o 
   3  16  12        0.03        4.22      7.15 o 
   4  16  12        3.23       11.03      5.91 o 
 -11  17  12       44.13       53.60     13.23 o 
 -10  17  12       12.99       13.01      9.18 o 
  -9  17  12      311.87      353.34     26.48 o 
  -8  17  12       51.23       64.24     18.29 o 
  -7  17  12        0.59       -5.91      9.58 o 
  -6  17  12      248.30      263.26     23.38 o 
  -5  17  12      237.08      206.22     33.96 o 
  -4  17  12      288.21      287.91     33.96 o 
  -3  17  12      263.31      283.02     23.09 o 
  -2  17  12        3.34        0.61      7.17 o 
  -1  17  12      137.17      149.86     30.40 o 
   0  17  12       21.56       28.26      7.50 o 
   1  17  12      116.09      124.31     15.75 o 
   2  17  12       15.73       29.42      9.08 o 
  -9  18  12        1.47       -7.31      7.31 o 
  -8  18  12        6.54       -3.00     20.03 o 
  -7  18  12        0.43        1.55      8.30 o 
  -6  18  12       97.47       90.85     26.56 o 
  -5  18  12        0.39        3.07      6.90 o 
  -4  18  12       17.17       23.60      9.80 o 
  -3  18  12        1.05       -2.02      7.68 o 
  -2  18  12        1.37       12.80      7.93 o 
  -1  18  12        4.21       16.72      9.28 o 
   0  18  12       45.31       70.63     12.75 o 
  -6  19  12       66.55       55.74     17.42 o 
  -5  19  12       19.07       36.89     10.04 o 
  -4  19  12        3.21        4.16      6.44 o 
  -3  19  12        0.12       16.26      8.16 o 
 -20   1  13      613.97      738.54     37.25 o 
 -19   1  13      302.22      324.85     26.17 o 
 -18   1  13       34.13       38.09     13.85 o 
 -17   1  13      104.42       99.90     16.01 o 
 -16   1  13       11.50        4.25     10.15 o 
 -15   1  13      210.54      243.47     19.71 o 
 -14   1  13        2.07        5.44      8.91 o 
 -13   1  13        5.02       15.71      8.56 o 
 -12   1  13      777.37      721.79     42.67 o 
 -11   1  13      178.24      178.11      7.23 o 
 -10   1  13       49.83       48.16      4.25 o 
  -9   1  13       65.83       78.94      4.08 o 
  -8   1  13      511.39      479.53      8.46 o 
  -7   1  13      113.48      154.12      5.08 o 
  -6   1  13      309.19      331.58      8.68 o 
  -5   1  13        5.47        5.19      1.53 o 
  -4   1  13     1077.25     1095.25     10.44 o 
  -3   1  13       20.23       14.86      1.57 o 
  -2   1  13        0.08        2.40      1.20 o 
  -1   1  13      235.50      238.72      5.01 o 
   0   1  13      155.23      129.68      5.10 o 
   1   1  13      220.58      198.10      6.85 o 
   2   1  13      191.80      183.73      5.70 o 
   3   1  13       29.40       20.23      2.90 o 
   4   1  13      367.80      372.28      8.88 o 
   5   1  13      252.29      275.02      9.10 o 
   6   1  13       10.32       16.97      3.90 o 
   7   1  13       66.47       68.06      8.98 o 
   8   1  13      411.46      421.82     16.06 o 
   9   1  13       27.77       25.57      6.04 o 
  10   1  13       37.31       39.06      8.67 o 
 -20   2  13       49.83       40.56     23.95 o 
 -19   2  13      289.79      330.90     26.17 o 
 -18   2  13       14.46       11.04     22.21 o 
 -17   2  13       22.35       17.28     11.65 o 
 -16   2  13       10.42        4.35     10.47 o 
 -15   2  13        0.06        8.96      8.71 o 
 -14   2  13      682.74      605.20     43.11 o 
 -13   2  13        3.60       -4.12      4.12 o 
 -12   2  13      105.20       86.81      7.03 o 
 -11   2  13      516.06      481.62     11.50 o 
 -10   2  13       96.31       78.88      5.45 o 
  -9   2  13       15.74       23.34      3.31 o 
  -8   2  13      172.14      165.42      6.22 o 
  -7   2  13      328.45      303.10      6.40 o 
  -6   2  13     2385.76     2637.03     25.21 o 
  -5   2  13      241.16      249.63      5.23 o 
  -4   2  13       88.62       92.46      2.86 o 
  -3   2  13      569.25      564.53      6.95 o 
  -2   2  13       11.03        8.97      1.59 o 
  -1   2  13     1018.57      920.06     10.79 o 
   0   2  13       25.05       28.05      2.92 o 
   1   2  13       13.11        6.00      2.11 o 
   2   2  13      182.45      164.81      5.59 o 
   3   2  13       49.02       51.76      3.91 o 
   4   2  13      113.38      134.44      6.01 o 
   5   2  13        3.14        2.04      2.80 o 
   6   2  13        4.75        1.62      3.44 o 
   7   2  13       65.88       80.52      7.40 o 
   8   2  13       32.58       29.06      6.15 o 
   9   2  13      153.51      155.40     11.10 o 
  10   2  13        0.23       -0.68      4.26 o 
 -20   3  13        5.98       -8.27     11.70 o 
 -19   3  13       18.34       51.80     15.36 o 
 -18   3  13        7.33        8.31     11.38 o 
 -17   3  13        0.24      -10.15     10.15 o 
 -16   3  13       14.18        7.40      9.85 o 
 -15   3  13      194.72      185.68     33.96 o 
 -14   3  13      131.45      176.24     12.05 o 
 -13   3  13     1324.28     1191.15     26.02 o 
 -12   3  13       38.25       40.83      6.04 o 
 -11   3  13      246.68      244.06      8.59 o 
 -10   3  13      152.85      163.79      7.14 o 
  -9   3  13     2101.43     2053.98     28.17 o 
  -8   3  13        2.63        8.16      2.67 o 
  -7   3  13      419.60      405.71      8.84 o 
  -6   3  13      255.23      304.72      7.23 o 
  -5   3  13      379.45      381.25      7.82 o 
  -4   3  13      614.08      737.30      9.84 o 
  -3   3  13       28.49       21.28      1.88 o 
  -2   3  13       18.46       12.65      1.81 o 
  -1   3  13      110.24      113.17      4.12 o 
   0   3  13       25.05       28.45      2.82 o 
   1   3  13      210.53      206.51      7.40 o 
   2   3  13     1182.19     1223.50     14.91 o 
   3   3  13       15.26       22.54      3.22 o 
   4   3  13       58.72       72.24      7.46 o 
   5   3  13     1557.64     1404.73     21.90 o 
   6   3  13      132.98      139.22      8.63 o 
   7   3  13        9.15       13.91      4.42 o 
   8   3  13      137.65      165.97     10.95 o 
   9   3  13      134.99      145.19     11.08 o 
  10   3  13       43.15       49.71      7.35 o 
 -19   4  13       62.03       53.47     21.77 o 
 -18   4  13       39.53       78.66     16.59 o 
 -17   4  13        9.07        8.86     13.50 o 
 -16   4  13      153.21      170.27     17.86 o 
 -15   4  13      342.39      386.86     23.30 o 
 -14   4  13      156.93      151.38     11.63 o 
 -13   4  13       27.84       20.79      6.79 o 
 -12   4  13      378.16      348.46     12.88 o 
 -11   4  13       93.38      109.62      8.24 o 
 -10   4  13       13.87        7.58      3.27 o 
  -9   4  13     1277.29     1259.67     19.11 o 
  -8   4  13        6.55        8.81      2.91 o 
  -7   4  13      341.59      369.10      8.83 o 
  -6   4  13       45.75       49.93      3.55 o 
  -5   4  13       47.81       52.36      3.55 o 
  -4   4  13      137.08      145.84      4.78 o 
  -3   4  13      901.23      916.85     11.64 o 
  -2   4  13      534.37      473.86     10.70 o 
  -1   4  13      617.41      632.85      9.78 o 
   0   4  13      418.58      412.38      9.10 o 
   1   4  13      159.10      139.62      5.56 o 
   2   4  13      855.03      773.45     15.33 o 
   3   4  13      129.60       92.46      7.07 o 
   4   4  13      416.04      335.39     12.15 o 
   5   4  13        3.65        8.26      4.27 o 
   6   4  13      145.05      137.45      8.64 o 
   7   4  13      440.87      444.33     14.18 o 
   8   4  13      211.84      203.25     11.05 o 
   9   4  13      139.22      133.81     10.90 o 
  10   4  13       48.20       42.01      6.79 o 
 -19   5  13        0.02       -2.18     11.70 o 
 -18   5  13        0.00        6.53     11.70 o 
 -17   5  13       13.49       19.32     11.38 o 
 -16   5  13       15.45       15.12      7.40 o 
 -15   5  13       69.70       64.80     13.05 o 
 -14   5  13       93.04       88.55     14.58 o 
 -13   5  13      233.70      209.00     13.50 o 
 -12   5  13      388.93      320.52     12.94 o 
 -11   5  13      126.64      140.60      8.01 o 
 -10   5  13       17.24        8.73      3.54 o 
  -9   5  13     1828.02     1790.53     24.36 o 
  -8   5  13      130.30      126.46      5.82 o 
  -7   5  13       55.91       50.54      4.12 o 
  -6   5  13     1128.22     1151.21     15.12 o 
  -5   5  13      533.14      539.67      9.54 o 
  -4   5  13      619.70      644.60     10.71 o 
  -3   5  13        1.76        0.25      1.93 o 
  -2   5  13      599.65      599.90      9.27 o 
  -1   5  13      343.30      344.87     10.64 o 
   0   5  13      273.94      264.99      8.21 o 
   1   5  13     1403.45     1244.48     21.96 o 
   2   5  13      125.74      128.45      7.82 o 
   3   5  13      137.69       86.89      7.28 o 
   4   5  13      719.96      680.69     18.13 o 
   5   5  13        0.34       -2.11      3.41 o 
   6   5  13        6.75        6.01      4.35 o 
   7   5  13       65.06       50.75      6.62 o 
   8   5  13       32.36       44.27      6.47 o 
   9   5  13      230.11      248.48     13.82 o 
  10   5  13       44.19       45.59      7.34 o 
 -19   6  13      186.73      194.21     32.22 o 
 -18   6  13       10.26       -2.61     16.55 o 
 -17   6  13       45.96       64.51     11.26 o 
 -16   6  13       13.11       17.49      8.07 o 
 -15   6  13      122.15      148.30     12.01 o 
 -14   6  13       18.50       10.37      5.75 o 
 -13   6  13        0.44        8.68      5.13 o 
 -12   6  13      825.74      767.47     19.61 o 
 -11   6  13      386.37      308.89     14.64 o 
 -10   6  13       14.48       31.35      4.95 o 
  -9   6  13        6.42        0.04      2.02 o 
  -8   6  13       14.81       19.82      3.92 o 
  -7   6  13        0.00        1.50      1.43 o 
  -6   6  13       26.31       30.87      3.50 o 
  -5   6  13      252.61      209.04      6.50 o 
  -4   6  13       30.01       32.11      2.99 o 
  -3   6  13        2.13        2.49      1.97 o 
  -2   6  13      127.47      156.78      7.65 o 
  -1   6  13     2192.15     2121.06     29.75 o 
   0   6  13      864.79      898.91     18.02 o 
   1   6  13       24.11       17.69      4.39 o 
   2   6  13      109.95       99.51      7.35 o 
   3   6  13        7.88       18.80      5.96 o 
   4   6  13       20.28       38.17      8.50 o 
   5   6  13      766.10      776.34     21.79 o 
   6   6  13        0.53        2.52      6.79 o 
   7   6  13       19.13       18.33      5.00 o 
   8   6  13       18.55       31.17      5.62 o 
   9   6  13      114.60      132.25     12.46 o 
 -19   7  13        1.15      -12.19     12.19 o 
 -18   7  13        0.03        0.00     16.55 o 
 -17   7  13      165.07      167.94     18.35 o 
 -16   7  13        5.90       11.51      7.92 o 
 -15   7  13      127.96      128.88     10.73 o 
 -14   7  13       25.55       21.29      8.04 o 
 -13   7  13      112.92      109.84      9.42 o 
 -12   7  13       17.12       23.22      5.98 o 
 -11   7  13       26.60       36.69      6.17 o 
 -10   7  13      519.95      579.64     13.38 o 
  -9   7  13      132.22      144.55      7.08 o 
  -8   7  13       25.18        9.67      3.05 o 
  -7   7  13       63.93       53.52      4.35 o 
  -6   7  13     1349.12     1317.75     16.97 o 
  -5   7  13        5.31        2.61      2.21 o 
  -4   7  13      803.91      800.50     12.54 o 
  -3   7  13     2146.29     2028.00     26.43 o 
  -2   7  13      268.56      259.98     11.29 o 
  -1   7  13     2560.21     2448.92     33.59 o 
   0   7  13      921.75      856.46     17.81 o 
   1   7  13       57.99       62.98      9.73 o 
   2   7  13       48.15       47.37      6.61 o 
   3   7  13       98.34      127.61     11.19 o 
   4   7  13       24.59       19.61      5.45 o 
   5   7  13      145.97      167.77     11.72 o 
   6   7  13       81.70       87.98      9.56 o 
   7   7  13       84.53      105.15     10.61 o 
   8   7  13       78.28       99.42      9.22 o 
   9   7  13       29.79       30.65      5.71 o 
 -18   8  13       13.57       50.91     13.17 o 
 -17   8  13       84.12       86.22     15.48 o 
 -16   8  13       22.88        5.80      9.34 o 
 -15   8  13       73.91      102.53     12.05 o 
 -14   8  13        8.04        7.13      5.95 o 
 -13   8  13      124.94      126.59     12.95 o 
 -12   8  13       91.14       81.40      8.53 o 
 -11   8  13      247.75      219.20     11.53 o 
 -10   8  13     1355.61     1334.44     23.50 o 
  -9   8  13        8.55       11.09      3.20 o 
  -8   8  13        1.18        2.36      2.60 o 
  -7   8  13      753.04      705.06     13.15 o 
  -6   8  13      129.77      146.55      7.45 o 
  -5   8  13      694.69      700.84     14.14 o 
  -4   8  13        0.13        0.49      3.03 o 
  -3   8  13       12.44        8.45      4.38 o 
  -2   8  13      659.77      603.72     17.32 o 
  -1   8  13     1770.55     1708.15     26.99 o 
   0   8  13       68.12       75.77      7.32 o 
   1   8  13        2.04        7.68      4.20 o 
   2   8  13       16.13        6.08      4.40 o 
   3   8  13       50.76       51.46      7.09 o 
   4   8  13       43.43       61.20      7.77 o 
   5   8  13       84.75       62.19      8.30 o 
   6   8  13       46.95       50.86      8.45 o 
   7   8  13      134.28      141.39     17.06 o 
   8   8  13       76.37       62.14      9.72 o 
   9   8  13       72.69       72.70      8.40 o 
 -18   9  13       17.55       17.35     13.50 o 
 -17   9  13       43.03       53.40     25.26 o 
 -16   9  13        9.59        5.58      7.24 o 
 -15   9  13        9.73       19.22      8.20 o 
 -14   9  13        1.28       -6.62      6.62 o 
 -13   9  13        5.65        3.23      5.13 o 
 -12   9  13        0.13        1.96      5.22 o 
 -11   9  13       12.43       13.02      5.65 o 
 -10   9  13      358.81      343.11     11.75 o 
  -9   9  13        2.42       16.08      3.95 o 
  -8   9  13        7.28        1.68      3.31 o 
  -7   9  13      118.15       73.26      5.71 o 
  -6   9  13      939.17      832.64     15.91 o 
  -5   9  13       21.49       23.21      4.50 o 
  -4   9  13      442.78      439.08     11.96 o 
  -3   9  13      172.54      167.27      9.92 o 
  -2   9  13       33.97       24.15      5.61 o 
  -1   9  13      765.85      737.15     20.03 o 
   0   9  13      206.70      175.13      9.30 o 
   1   9  13       14.71       17.49      5.17 o 
   2   9  13       69.92       63.67      7.57 o 
   3   9  13        2.14        1.94      4.59 o 
   4   9  13      355.07      384.88     15.80 o 
   5   9  13      130.14      123.61     10.68 o 
   6   9  13       52.10       45.63      7.94 o 
   7   9  13      209.36      209.37     14.30 o 
   8   9  13      654.63      715.85     24.11 o 
 -17  10  13        2.20       15.86     10.25 o 
 -16  10  13      293.40      329.96     19.89 o 
 -15  10  13        0.11       -6.53      6.53 o 
 -14  10  13      105.04      122.92     13.05 o 
 -13  10  13       32.59       24.42      8.42 o 
 -12  10  13        4.70        8.04      7.20 o 
 -11  10  13       33.31       15.19      5.01 o 
 -10  10  13        3.96       -3.32      4.44 o 
  -9  10  13       34.85       20.28      5.05 o 
  -8  10  13      333.46      321.18     11.16 o 
  -7  10  13       37.86       25.90      5.01 o 
  -6  10  13       62.85       96.03      9.05 o 
  -5  10  13        4.10        1.54      4.20 o 
  -4  10  13        8.67       14.81      6.18 o 
  -3  10  13        6.88       -3.91      3.91 o 
  -2  10  13       48.15       33.57      6.22 o 
  -1  10  13      921.23      832.45     22.10 o 
   0  10  13       58.25       40.39      6.95 o 
   1  10  13      398.69      332.65     13.65 o 
   2  10  13        0.94       -0.63      4.31 o 
   3  10  13       36.14       22.51      6.03 o 
   4  10  13       10.01       27.81      6.62 o 
   5  10  13      174.23      194.15     13.16 o 
   6  10  13       49.63       43.79      7.98 o 
   7  10  13       53.69       43.25      8.16 o 
   8  10  13        7.95       23.78      7.65 o 
 -17  11  13        5.28        9.20     10.25 o 
 -16  11  13      194.00      217.42     17.37 o 
 -15  11  13       13.25       13.92     11.50 o 
 -14  11  13       79.73       77.71     11.68 o 
 -13  11  13       87.71      116.38     12.86 o 
 -12  11  13       17.09        7.99     10.71 o 
 -11  11  13      579.94      530.49     20.90 o 
 -10  11  13       24.49       22.52      5.97 o 
  -9  11  13       30.91       27.96      5.21 o 
  -8  11  13       50.07       44.39      6.70 o 
  -7  11  13      149.88      157.72     10.16 o 
  -6  11  13       26.69       38.83      6.68 o 
  -5  11  13        3.66        0.86      8.04 o 
  -4  11  13      480.34      445.10     14.88 o 
  -3  11  13      109.34       99.43     11.06 o 
  -2  11  13       51.99       62.02      8.01 o 
  -1  11  13        6.99        1.37      4.96 o 
   0  11  13      934.55      837.99     23.38 o 
   1  11  13       46.10       49.45      8.58 o 
   2  11  13        0.91        0.00      5.09 o 
   3  11  13       27.72       25.35      6.60 o 
   4  11  13       37.37       36.94      7.28 o 
   5  11  13        3.80        4.56      5.41 o 
   6  11  13       38.96       41.90      8.30 o 
   7  11  13      168.25      175.86     13.66 o 
 -16  12  13       17.81       30.05      9.99 o 
 -15  12  13      108.32      114.85     13.93 o 
 -14  12  13       44.76       39.84      9.66 o 
 -13  12  13      200.36      213.35     16.33 o 
 -12  12  13        8.65       -0.26      7.45 o 
 -11  12  13      911.79      954.59     32.87 o 
 -10  12  13      441.78      425.96     18.71 o 
  -9  12  13        2.16       -6.16      6.16 o 
  -8  12  13      235.11      243.14     30.92 o 
  -7  12  13      107.25       96.13      9.93 o 
  -6  12  13        5.86        3.15      4.44 o 
  -5  12  13      102.43      105.37     12.32 o 
  -4  12  13      103.07      111.62      8.37 o 
  -3  12  13      261.60      269.84     13.47 o 
  -2  12  13        0.10        1.50      4.69 o 
  -1  12  13     1346.80     1303.61     29.90 o 
   0  12  13       50.73       60.63      8.69 o 
   1  12  13      115.45      129.06     12.69 o 
   2  12  13      686.51      698.33     56.06 o 
   3  12  13      116.18      147.74     14.01 o 
   4  12  13      377.56      372.94     19.89 o 
   5  12  13       31.39       29.16      7.79 o 
   6  12  13      311.01      336.70     17.56 o 
   7  12  13       62.03       75.74      8.90 o 
 -15  13  13        1.33        3.98      9.76 o 
 -14  13  13       91.58       86.17     12.73 o 
 -13  13  13       76.89      110.65     13.36 o 
 -12  13  13        1.21       -6.81      7.15 o 
 -11  13  13      459.57      464.32     29.61 o 
 -10  13  13       15.35        7.49      8.99 o 
  -9  13  13      390.25      411.28     23.92 o 
  -8  13  13      115.27      106.05     23.51 o 
  -7  13  13       52.63       56.51     12.27 o 
  -6  13  13       52.76       53.05      7.50 o 
  -5  13  13        2.32       -4.42      5.41 o 
  -4  13  13        6.77        4.03      4.63 o 
  -3  13  13       75.28       93.68      9.58 o 
  -2  13  13       11.88       17.57      7.16 o 
  -1  13  13      187.00      221.51     18.10 o 
   0  13  13       14.36       20.68      8.67 o 
   1  13  13        1.00        5.35      7.00 o 
   2  13  13        2.78        0.59     10.12 o 
   3  13  13      506.01      519.93     23.29 o 
   4  13  13        4.13        4.89      7.04 o 
   5  13  13      389.38      374.94     20.75 o 
   6  13  13      325.11      371.93     21.54 o 
 -15  14  13       26.19       36.76      9.98 o 
 -14  14  13        3.20        4.93      8.17 o 
 -13  14  13      528.07      530.29     35.71 o 
 -12  14  13       64.05       74.17     14.38 o 
 -11  14  13        3.55        1.12     13.50 o 
 -10  14  13       56.93       53.69     15.24 o 
  -9  14  13      122.43      118.91     15.98 o 
  -8  14  13        0.00       -4.42      7.68 o 
  -7  14  13       16.24        8.84      8.30 o 
  -6  14  13       15.59       16.60      9.41 o 
  -5  14  13       77.27       69.07      8.68 o 
  -4  14  13       13.01       10.73      5.32 o 
  -3  14  13       55.87       71.17      9.17 o 
  -2  14  13      110.32      109.73     10.62 o 
  -1  14  13       68.74       69.55      9.56 o 
   0  14  13       19.28        4.33      6.39 o 
   1  14  13      224.18      200.12     15.68 o 
   2  14  13       44.41       79.14     19.47 o 
   3  14  13       29.67       40.41      9.45 o 
   4  14  13       36.51       43.41      9.27 o 
   5  14  13       14.10       14.85      6.79 o 
 -14  15  13       10.17       13.51     13.93 o 
 -13  15  13        7.88       10.40      9.62 o 
 -12  15  13       51.73       56.56     14.38 o 
 -11  15  13       20.03        8.71     18.29 o 
 -10  15  13       18.94       17.10     10.04 o 
  -9  15  13       10.58       15.57     10.15 o 
  -8  15  13       34.83       21.62     10.41 o 
  -7  15  13        0.25       11.71     11.76 o 
  -6  15  13       46.15       44.71     11.70 o 
  -5  15  13        9.84       20.69      7.87 o 
  -4  15  13        1.85       -4.16      4.97 o 
  -3  15  13       25.65       32.13      6.77 o 
  -2  15  13      119.24      144.66     12.24 o 
  -1  15  13       33.60       31.99      8.01 o 
   0  15  13       56.41       53.01      8.96 o 
   1  15  13       14.67       17.90      7.41 o 
   2  15  13        4.30       14.49      7.64 o 
   3  15  13       15.51       19.65      9.12 o 
   4  15  13        1.74       15.98      5.68 o 
 -12  16  13        6.41       16.72     11.76 o 
 -11  16  13       51.47       61.20     14.38 o 
 -10  16  13      945.69      955.93     40.03 o 
  -9  16  13      220.39      201.48     20.94 o 
  -8  16  13      157.65      156.59     32.66 o 
  -7  16  13       62.68       79.88     14.78 o 
  -6  16  13       86.87       95.03     25.26 o 
  -5  16  13       18.62       31.79     10.47 o 
  -4  16  13        3.19        6.28      7.51 o 
  -3  16  13      340.75      393.86     28.68 o 
  -2  16  13       99.94       76.44     10.05 o 
  -1  16  13        8.77       -5.46      5.46 o 
   0  16  13        4.32        0.53      6.21 o 
   1  16  13       29.15       41.90     11.19 o 
   2  16  13       18.12       15.06      8.68 o 
   3  16  13       20.32       19.24      9.22 o 
 -11  17  13        3.01       15.68      9.85 o 
 -10  17  13      179.31      204.60     24.38 o 
  -9  17  13       90.87       93.22     16.86 o 
  -8  17  13      105.01       99.50     16.93 o 
  -7  17  13      483.27      558.08     30.79 o 
  -6  17  13       15.92       29.49     11.38 o 
  -5  17  13      140.04      155.02     27.43 o 
  -4  17  13        2.43       -5.23      7.39 o 
  -3  17  13      394.53      388.83     21.23 o 
  -2  17  13      218.17      199.70     17.04 o 
  -1  17  13        3.58       23.52      6.82 o 
   0  17  13       34.67       24.38     10.43 o 
   1  17  13       10.42       14.24      7.04 o 
  -9  18  13       26.26       47.03     20.03 o 
  -8  18  13       26.62       30.63     24.38 o 
  -7  18  13       34.91       42.58     11.65 o 
  -6  18  13       56.49       52.09     17.85 o 
  -5  18  13        0.32        5.50      8.91 o 
  -4  18  13        9.50       10.79     12.63 o 
  -3  18  13       85.37       85.38     14.46 o 
  -2  18  13       87.85      103.55     19.89 o 
  -1  18  13       11.24       17.82      6.69 o 
 -20   0  14       13.45      -14.80     15.68 o 
 -19   0  14      375.55      447.63     40.93 o 
 -18   0  14      243.91      356.19     36.58 o 
 -17   0  14       83.57       81.86     22.64 o 
 -16   0  14        2.10      -12.19     13.06 o 
 -15   0  14       21.09       27.87     15.68 o 
 -14   0  14      314.93      241.23     26.13 o 
 -13   0  14      341.02      323.97     27.87 o 
 -12   0  14      600.13      534.72     33.09 o 
 -11   0  14      424.89      360.54     27.00 o 
 -10   0  14      881.69      842.34     20.87 o 
  -9   0  14       83.13       86.63      7.04 o 
  -8   0  14        0.01        5.12      3.34 o 
  -7   0  14      106.33      102.13      6.87 o 
  -6   0  14      317.75      319.87     16.07 o 
  -5   0  14     1253.14     1429.47     19.48 o 
  -4   0  14     1580.90     1500.00     20.74 o 
  -3   0  14      250.28      297.68      8.25 o 
  -2   0  14      730.32      880.31     14.33 o 
  -1   0  14     1792.06     1749.78     22.45 o 
   0   0  14      273.35      266.85     10.14 o 
   1   0  14       81.59       57.11      5.33 o 
   2   0  14        2.78        0.12      2.90 o 
   3   0  14       29.96       22.87      5.41 o 
   4   0  14        0.31        3.68      3.55 o 
   5   0  14      110.09      106.38     10.22 o 
   6   0  14        0.20       -3.13      4.51 o 
   7   0  14      746.60      728.04     37.57 o 
   8   0  14      115.78       76.34     16.55 o 
   9   0  14       29.67       39.36     10.76 o 
  10   0  14        8.45       15.68     13.06 o 
 -20   1  14       54.00       48.37     15.98 o 
 -19   1  14       13.07       17.23     12.34 o 
 -18   1  14       82.04       93.82     16.93 o 
 -17   1  14       70.95       54.98     14.12 o 
 -16   1  14       50.30       48.70     18.29 o 
 -15   1  14       19.33       33.96     11.08 o 
 -14   1  14        4.35        7.33      8.91 o 
 -13   1  14       50.51       46.19     10.76 o 
 -12   1  14      389.93      358.98     30.05 o 
 -11   1  14      468.02      479.25     13.04 o 
 -10   1  14       10.66       10.30      3.50 o 
  -9   1  14     1209.67     1270.78     18.31 o 
  -8   1  14      276.24      256.74      7.42 o 
  -7   1  14      109.21      134.86      5.95 o 
  -6   1  14      271.42      319.04      8.35 o 
  -5   1  14      764.29      835.00     11.19 o 
  -4   1  14     1056.34     1035.24     10.53 o 
  -3   1  14        1.46       -0.07      1.28 o 
  -2   1  14      158.24      130.24      4.00 o 
  -1   1  14      149.90      174.25      4.79 o 
   0   1  14      262.15      311.26      7.60 o 
   1   1  14      244.94      232.82      7.36 o 
   2   1  14       16.91       25.56      2.91 o 
   3   1  14      273.92      285.67      7.43 o 
   4   1  14      152.47      140.28      6.23 o 
   5   1  14        5.63       -1.49      2.79 o 
   6   1  14       91.95       84.09      7.54 o 
   7   1  14      276.04      260.37     12.52 o 
   8   1  14        1.75        5.81      4.46 o 
   9   1  14        8.21        9.35      4.90 o 
  10   1  14       53.64       57.62      8.69 o 
 -20   2  14        7.32        3.81     13.14 o 
 -19   2  14       14.79        4.89     11.90 o 
 -18   2  14      111.18      110.37     23.95 o 
 -17   2  14      198.59      214.66     21.24 o 
 -16   2  14      157.03      140.06     16.93 o 
 -15   2  14      367.07      330.71     22.17 o 
 -14   2  14     1324.52     1182.94     38.80 o 
 -13   2  14       32.07       16.72     20.90 o 
 -12   2  14       38.25       42.77      7.29 o 
 -11   2  14      120.36      118.79      7.43 o 
 -10   2  14     1088.61     1079.92     17.79 o 
  -9   2  14      264.91      232.80      7.47 o 
  -8   2  14      267.49      244.83      8.37 o 
  -7   2  14       60.44       63.41      4.15 o 
  -6   2  14      294.19      362.92      8.85 o 
  -5   2  14      623.92      673.07      9.38 o 
  -4   2  14      836.00      808.34     10.65 o 
  -3   2  14      166.70      179.53      4.04 o 
  -2   2  14       21.33       37.51      2.48 o 
  -1   2  14       57.84       34.47      2.57 o 
   0   2  14      961.12      961.06     14.86 o 
   1   2  14      398.92      368.20     11.29 o 
   2   2  14       60.41       62.54      4.25 o 
   3   2  14       20.87       22.50      3.19 o 
   4   2  14      156.00      152.95      6.89 o 
   5   2  14      226.65      208.33      8.85 o 
   6   2  14        4.48        4.30      3.56 o 
   7   2  14      147.92      142.32      9.22 o 
   8   2  14       64.52       65.37     10.11 o 
   9   2  14      140.95      170.18     11.87 o 
  10   2  14      107.67      130.26     12.27 o 
 -20   3  14      178.06      196.51     22.78 o 
 -19   3  14        8.87        2.38     12.63 o 
 -18   3  14       35.39       45.01     16.98 o 
 -17   3  14      151.90      180.62     19.39 o 
 -16   3  14        4.98       -8.91      8.91 o 
 -15   3  14        5.37        2.28      8.79 o 
 -14   3  14       12.71        6.53      8.62 o 
 -13   3  14        2.94       -3.70      5.63 o 
 -12   3  14        3.68        2.60      4.26 o 
 -11   3  14      356.24      339.49     10.80 o 
 -10   3  14      768.09      723.40     14.05 o 
  -9   3  14      894.02      879.79     15.08 o 
  -8   3  14      749.17      786.37     13.92 o 
  -7   3  14       39.93       35.85      3.68 o 
  -6   3  14       25.37       29.28      3.30 o 
  -5   3  14     1485.58     1532.20     17.83 o 
  -4   3  14     1007.40     1047.39     12.61 o 
  -3   3  14      108.95       93.78      3.96 o 
  -2   3  14     1630.94     1711.77     16.91 o 
  -1   3  14      180.14      193.23      5.67 o 
   0   3  14      133.60      146.90      5.60 o 
   1   3  14     1669.65     1545.91     18.06 o 
   2   3  14        0.03       -1.28      2.27 o 
   3   3  14       13.10       13.21      3.73 o 
   4   3  14      204.58      188.77     11.26 o 
   5   3  14        1.00       -0.44      3.36 o 
   6   3  14      223.48      226.58     10.62 o 
   7   3  14       13.46       10.51      5.10 o 
   8   3  14       76.54       95.33      9.34 o 
   9   3  14        0.93       11.47      4.90 o 
 -19   4  14       24.41       10.52     12.63 o 
 -18   4  14       70.96       66.18     15.62 o 
 -17   4  14      104.84      100.15     16.24 o 
 -16   4  14      429.70      433.69     51.82 o 
 -15   4  14       45.53       54.31     12.61 o 
 -14   4  14      213.19      192.59     13.58 o 
 -13   4  14       86.36       81.03      9.79 o 
 -12   4  14       34.15       33.21      5.75 o 
 -11   4  14      159.05      159.76      8.08 o 
 -10   4  14      112.06      104.28      6.16 o 
  -9   4  14       59.49       59.99      4.92 o 
  -8   4  14      579.70      583.21     12.09 o 
  -7   4  14       42.10       44.05      3.88 o 
  -6   4  14       71.80       65.22      3.94 o 
  -5   4  14      320.52      371.53      8.03 o 
  -4   4  14       75.24       68.06      3.78 o 
  -3   4  14        1.26        5.26      2.03 o 
  -2   4  14      166.84      188.18      5.58 o 
  -1   4  14      385.08      391.96      7.76 o 
   0   4  14     1095.04     1011.84     16.79 o 
   1   4  14     1351.30     1393.78     26.74 o 
   2   4  14      314.20      270.61     10.49 o 
   3   4  14        2.83       -1.29      3.19 o 
   4   4  14       28.40       10.34      4.29 o 
   5   4  14        0.12        2.05      3.58 o 
   6   4  14       36.76       42.79      5.92 o 
   7   4  14       58.89       51.88      7.79 o 
   8   4  14        2.98       11.23      4.92 o 
   9   4  14      193.65      201.50     12.59 o 
 -19   5  14      162.70      183.16     21.19 o 
 -18   5  14        6.23       -9.24      9.24 o 
 -17   5  14      101.47       81.02     19.16 o 
 -16   5  14       65.95       63.12     13.51 o 
 -15   5  14      639.17      619.44     32.66 o 
 -14   5  14       79.90       60.18      7.62 o 
 -13   5  14       61.58       67.44      7.48 o 
 -12   5  14      240.15      199.60     15.76 o 
 -11   5  14      413.45      358.13     13.51 o 
 -10   5  14     1055.81     1018.75     17.63 o 
  -9   5  14      152.51      157.52      7.12 o 
  -8   5  14      102.62       97.71      5.40 o 
  -7   5  14       24.04       31.39      3.63 o 
  -6   5  14       31.43       21.72      2.87 o 
  -5   5  14      548.40      556.71     10.12 o 
  -4   5  14      999.99     1014.62     16.21 o 
  -3   5  14      230.20      248.03      7.17 o 
  -2   5  14      656.01      653.55     10.35 o 
  -1   5  14     2744.73     2742.44     36.83 o 
   0   5  14      119.10       96.19      6.63 o 
   1   5  14      145.96      136.52      7.95 o 
   2   5  14       10.26        5.42      3.82 o 
   3   5  14      112.11       87.33      7.48 o 
   4   5  14      256.51      238.41     11.24 o 
   5   5  14       60.73       69.74      7.48 o 
   6   5  14       26.22       31.86      5.67 o 
   7   5  14       35.89       22.11      5.23 o 
   8   5  14       54.85       66.74      7.45 o 
   9   5  14       98.57      102.43      9.83 o 
 -19   6  14        9.64       -6.97     15.68 o 
 -18   6  14      115.91      162.50     19.84 o 
 -17   6  14        2.47       -2.61     10.41 o 
 -16   6  14       26.39       20.67     11.51 o 
 -15   6  14       60.46       68.49      8.58 o 
 -14   6  14      156.88      152.24     12.73 o 
 -13   6  14        9.29        5.00      3.62 o 
 -12   6  14       97.80      133.28     11.39 o 
 -11   6  14        1.38        4.53      4.64 o 
 -10   6  14      299.88      303.28     10.66 o 
  -9   6  14       32.83       41.36      4.50 o 
  -8   6  14        0.36       -1.23      2.68 o 
  -7   6  14     1795.26     1878.86     23.36 o 
  -6   6  14     1642.09     1598.75     24.62 o 
  -5   6  14        0.16        2.43      1.74 o 
  -4   6  14      272.43      276.12      8.59 o 
  -3   6  14       10.20       12.64      3.22 o 
  -2   6  14      999.83     1022.20     17.38 o 
  -1   6  14      196.34      177.65      8.62 o 
   0   6  14     2711.22     2570.24     35.43 o 
   1   6  14       10.87        6.25      3.86 o 
   2   6  14      130.09      127.04      8.41 o 
   3   6  14      201.00      162.25     11.17 o 
   4   6  14      127.98      139.10      9.38 o 
   5   6  14        0.78       -4.10      4.11 o 
   6   6  14        9.24       10.86      5.17 o 
   7   6  14       74.29       59.53      7.24 o 
   8   6  14      402.30      390.21     14.69 o 
   9   6  14        8.05        9.09      4.37 o 
 -19   7  14       47.32       75.77     26.13 o 
 -18   7  14        3.97       -3.48     14.80 o 
 -17   7  14       47.41       48.67     13.85 o 
 -16   7  14       56.17       76.33     11.83 o 
 -15   7  14       49.43       43.03     10.41 o 
 -14   7  14       88.50       71.89     11.95 o 
 -13   7  14        8.94       12.08      5.75 o 
 -12   7  14      523.32      497.14     16.37 o 
 -11   7  14      129.03      119.94      8.83 o 
 -10   7  14      164.56      147.28      8.01 o 
  -9   7  14      115.45       94.26      6.41 o 
  -8   7  14      451.79      461.55     10.64 o 
  -7   7  14       85.28       61.50      4.75 o 
  -6   7  14      164.50      163.30      6.09 o 
  -5   7  14       14.38       10.38      2.91 o 
  -4   7  14      810.27      779.83     13.90 o 
  -3   7  14       52.51       50.25      6.24 o 
  -2   7  14      101.41      111.35      8.56 o 
  -1   7  14      302.64      249.91     11.57 o 
   0   7  14     1297.26     1282.09     25.88 o 
   1   7  14      335.40      351.71     17.26 o 
   2   7  14        3.56        5.12      3.96 o 
   3   7  14        4.83        7.67      4.18 o 
   4   7  14      151.19      142.01      9.76 o 
   5   7  14      127.98      119.95      9.72 o 
   6   7  14       14.98       19.84      5.76 o 
   7   7  14      165.66      185.03     12.99 o 
   8   7  14      130.56      137.71     10.19 o 
   9   7  14        0.42        5.42      6.97 o 
 -18   8  14        0.45       -9.58     14.80 o 
 -17   8  14        0.11       -4.73      8.36 o 
 -16   8  14        0.65       -6.68      6.82 o 
 -15   8  14       23.75       21.56      7.33 o 
 -14   8  14        6.77        1.74      5.48 o 
 -13   8  14       18.91       -0.17      5.30 o 
 -12   8  14      228.69      175.99     12.05 o 
 -11   8  14      413.48      379.34     14.13 o 
 -10   8  14      222.69      174.75      9.00 o 
  -9   8  14      222.80      241.11      8.89 o 
  -8   8  14      220.67      185.20      7.79 o 
  -7   8  14     1805.51     1628.50     22.60 o 
  -6   8  14      317.66      297.38      9.62 o 
  -5   8  14     2130.60     1981.06     26.96 o 
  -4   8  14        5.13        7.98      3.81 o 
  -3   8  14       76.99       78.48      7.86 o 
  -2   8  14      370.48      347.60     13.83 o 
  -1   8  14      139.26      140.93      9.67 o 
   0   8  14      455.95      418.90     15.46 o 
   1   8  14        2.45       -1.49      3.73 o 
   2   8  14        1.45        0.08      5.15 o 
   3   8  14        1.18       -0.95      3.65 o 
   4   8  14       71.18       70.79      7.92 o 
   5   8  14      146.49      147.96     10.59 o 
   6   8  14       53.04       47.53      7.62 o 
   7   8  14      232.88      253.22     16.04 o 
   8   8  14       18.96       27.00      5.92 o 
 -18   9  14      101.24      121.92     27.00 o 
 -17   9  14       47.57       60.39     19.59 o 
 -16   9  14       52.09       40.19     10.10 o 
 -15   9  14       34.82       44.96      9.83 o 
 -14   9  14      369.65      384.96     16.26 o 
 -13   9  14      267.41      270.75     13.66 o 
 -12   9  14      957.85      958.78     27.53 o 
 -11   9  14      105.73      107.07     10.18 o 
 -10   9  14       16.33       28.38      4.68 o 
  -9   9  14       44.03       53.90      6.26 o 
  -8   9  14       69.16       40.62      5.68 o 
  -7   9  14      166.46      137.29      7.92 o 
  -6   9  14     1800.21     1633.17     34.69 o 
  -5   9  14        3.21        3.46      4.29 o 
  -4   9  14        6.58        2.91      3.52 o 
  -3   9  14      529.01      492.54     15.94 o 
  -2   9  14      510.89      505.20     16.80 o 
  -1   9  14      299.26      290.03     13.25 o 
   0   9  14        0.32       -0.91      4.06 o 
   1   9  14        0.84        0.57      4.56 o 
   2   9  14      150.28      167.44     10.07 o 
   3   9  14       31.22       25.62      6.28 o 
   4   9  14       15.27       16.27      5.74 o 
   5   9  14       11.80       14.68      6.13 o 
   6   9  14      388.87      421.81     18.12 o 
   7   9  14      279.36      349.67     15.71 o 
   8   9  14        5.76       20.73      6.21 o 
 -17  10  14       13.34       16.72     10.14 o 
 -16  10  14        7.00       10.74      8.52 o 
 -15  10  14      104.81       99.97     13.71 o 
 -14  10  14       64.88       51.53      9.89 o 
 -13  10  14      478.39      453.82     34.30 o 
 -12  10  14       10.29        8.31      8.17 o 
 -11  10  14       58.39       46.22     12.57 o 
 -10  10  14      344.73      413.13     16.59 o 
  -9  10  14        3.39       10.02      4.49 o 
  -8  10  14      308.72      237.13     10.36 o 
  -7  10  14      121.06      124.55      9.03 o 
  -6  10  14       34.54       41.22      6.45 o 
  -5  10  14       92.04      126.10      9.32 o 
  -4  10  14       15.83        8.56      4.47 o 
  -3  10  14       42.43       51.26      7.27 o 
  -2  10  14      533.78      557.93     18.98 o 
  -1  10  14      188.85      197.76     11.96 o 
   0  10  14      199.92      201.26     12.24 o 
   1  10  14       26.91       28.24      6.61 o 
   2  10  14      146.78      150.24     12.94 o 
   3  10  14      462.57      471.08     45.55 o 
   4  10  14        5.97       17.77      7.79 o 
   5  10  14       24.79       16.99      6.48 o 
   6  10  14        1.74       14.06      5.27 o 
   7  10  14      229.75      248.33     21.11 o 
 -17  11  14        3.79        6.10      8.02 o 
 -16  11  14        0.22        3.76      7.64 o 
 -15  11  14        3.76        7.62      8.31 o 
 -14  11  14       74.71       78.15     11.74 o 
 -13  11  14       56.35       27.11     19.47 o 
 -12  11  14      654.12      611.82     22.58 o 
 -11  11  14       43.08       60.72      9.71 o 
 -10  11  14       48.90       54.07      7.24 o 
  -9  11  14      186.17      231.25     14.02 o 
  -8  11  14       89.89      113.52      9.30 o 
  -7  11  14       65.42       69.09      9.80 o 
  -6  11  14        7.96       18.05      5.22 o 
  -5  11  14      279.89      265.62     20.49 o 
  -4  11  14       11.52       14.79      4.82 o 
  -3  11  14       14.36       10.45      5.87 o 
  -2  11  14      104.80       94.32      9.36 o 
  -1  11  14      570.14      579.26     20.20 o 
   0  11  14      778.91      804.17     23.10 o 
   1  11  14      630.72      687.01     22.12 o 
   2  11  14       62.19       61.37     10.10 o 
   3  11  14      109.07       75.07     11.37 o 
   4  11  14       15.70       28.99      8.81 o 
   5  11  14        1.14        4.37      6.37 o 
   6  11  14       53.28       24.84     14.27 o 
   7  11  14      126.91      134.66     15.06 o 
 -16  12  14        0.02        1.64     10.86 o 
 -15  12  14       71.18       59.39     10.99 o 
 -14  12  14       29.74       40.77     10.33 o 
 -13  12  14        0.38       -0.61      7.33 o 
 -12  12  14        3.33       17.95      7.87 o 
 -11  12  14      264.51      227.25     25.03 o 
 -10  12  14       70.28       67.32     12.27 o 
  -9  12  14        3.47        1.16      4.42 o 
  -8  12  14        0.18        0.23      6.79 o 
  -7  12  14        9.46        3.34      4.92 o 
  -6  12  14        3.58       12.16      5.27 o 
  -5  12  14       88.65       93.58     11.19 o 
  -4  12  14       24.02       16.50      5.05 o 
  -3  12  14       66.17       58.43     14.46 o 
  -2  12  14      438.51      393.00     16.40 o 
  -1  12  14      255.01      277.79     14.65 o 
   0  12  14      364.14      350.30     15.95 o 
   1  12  14      157.48      192.20     13.58 o 
   2  12  14      143.15      141.06     13.90 o 
   3  12  14       16.57       17.97      7.64 o 
   4  12  14       13.42       20.74      8.18 o 
   5  12  14        3.19        6.00      6.63 o 
   6  12  14        0.01        5.71      6.68 o 
 -15  13  14      141.95      168.79     16.18 o 
 -14  13  14       29.70       18.15      8.52 o 
 -13  13  14       66.94       90.84     12.88 o 
 -12  13  14      618.56      655.09     31.06 o 
 -11  13  14       13.54       17.69     10.66 o 
 -10  13  14      134.85      153.34     17.24 o 
  -9  13  14       66.51       57.44     12.27 o 
  -8  13  14        4.92        6.18      4.32 o 
  -7  13  14       25.96       25.10      6.46 o 
  -6  13  14        9.31        0.87      4.60 o 
  -5  13  14       10.52        9.90      7.01 o 
  -4  13  14      401.14      411.39     14.75 o 
  -3  13  14      510.33      528.66     18.74 o 
  -2  13  14        3.74        5.81      6.54 o 
  -1  13  14        1.17       -2.35      5.20 o 
   0  13  14       29.21       22.00      7.54 o 
   1  13  14       84.93       98.18     10.97 o 
   2  13  14       30.91       24.41      8.32 o 
   3  13  14      160.54      201.21     18.69 o 
   4  13  14      110.77       91.15     11.91 o 
   5  13  14      157.34      143.20     15.04 o 
 -15  14  14      115.65      104.83     15.73 o 
 -14  14  14        5.02        0.59      9.53 o 
 -13  14  14      282.55      275.45     26.13 o 
 -12  14  14        0.00       -0.87     12.63 o 
 -11  14  14      455.80      436.53     26.46 o 
 -10  14  14       73.86       82.03     14.63 o 
  -9  14  14       19.00       12.17      9.80 o 
  -8  14  14        1.22        6.59     11.76 o 
  -7  14  14      136.75      136.41     19.16 o 
  -6  14  14        4.45       15.96      6.66 o 
  -5  14  14        6.37        1.81      5.76 o 
  -4  14  14        0.67       -4.05      4.05 o 
  -3  14  14       15.96       21.74      6.08 o 
  -2  14  14      102.44       80.59      9.89 o 
  -1  14  14      277.64      302.01     16.27 o 
   0  14  14      260.52      276.43     15.80 o 
   1  14  14       22.82       14.33     10.94 o 
   2  14  14        5.89        5.96      7.33 o 
   3  14  14       32.85       33.88     10.08 o 
   4  14  14      283.73      278.15     19.27 o 
 -14  15  14       25.40       50.51     16.55 o 
 -13  15  14        4.03       -3.92      8.01 o 
 -12  15  14       77.06       65.21     14.78 o 
 -11  15  14      643.43      729.81     34.17 o 
 -10  15  14      127.11      112.26     31.79 o 
  -9  15  14       25.10       21.72     10.76 o 
  -8  15  14       75.58       42.10     12.52 o 
  -7  15  14      207.80      213.78     20.32 o 
  -6  15  14        7.40        5.13      8.56 o 
  -5  15  14        3.55        8.84      7.16 o 
  -4  15  14      135.67      167.43     18.60 o 
  -3  15  14       75.52       80.06      8.93 o 
  -2  15  14       14.30       17.47      6.55 o 
  -1  15  14       18.72       21.66      9.96 o 
   0  15  14       50.20       33.55      8.45 o 
   1  15  14      147.08      147.25     15.06 o 
   2  15  14       31.96       27.84     12.95 o 
   3  15  14        0.44       25.96      7.56 o 
 -12  16  14        2.85        7.27     10.02 o 
 -11  16  14       67.51       73.20     14.78 o 
 -10  16  14      137.02      187.99     20.29 o 
  -9  16  14      180.09      223.83     29.17 o 
  -8  16  14      155.40      134.73     17.54 o 
  -7  16  14      243.77      237.13     22.14 o 
  -6  16  14      699.61      724.08     34.17 o 
  -5  16  14       26.57       24.43     11.03 o 
  -4  16  14        7.65       -2.99      9.53 o 
  -3  16  14       15.68       34.13      6.86 o 
  -2  16  14      142.71      156.34     13.01 o 
  -1  16  14       15.79       11.81     11.06 o 
   0  16  14       93.02      103.00     19.04 o 
   1  16  14        0.35        9.20     11.44 o 
   2  16  14       53.11       51.71      9.66 o 
 -11  17  14       56.30       36.94     11.65 o 
 -10  17  14        0.06       -5.00      7.06 o 
  -9  17  14      102.52       96.14     16.31 o 
  -8  17  14       83.50       70.26     14.38 o 
  -7  17  14      369.27      408.64     38.32 o 
  -6  17  14      219.44      184.82     20.29 o 
  -5  17  14       63.01       57.94     12.61 o 
  -4  17  14       52.12       34.86     11.71 o 
  -3  17  14       52.81       66.22     19.49 o 
  -2  17  14       81.17       99.25     13.44 o 
  -1  17  14       18.46       24.91      7.38 o 
   0  17  14       64.84       75.12     10.06 o 
  -8  18  14      116.68      111.88     35.71 o 
  -7  18  14        3.92       15.79     19.16 o 
  -6  18  14        0.10        6.58     15.24 o 
  -5  18  14        8.30       17.15      9.80 o 
  -4  18  14        2.30        8.09      8.27 o 
  -3  18  14       42.15       34.26      9.80 o 
  -2  18  14       16.25       27.87      8.01 o 
 -20   1  15      113.27      135.33     20.83 o 
 -19   1  15      159.87      162.15     31.79 o 
 -18   1  15       85.12      101.97     47.03 o 
 -17   1  15       13.65       12.46     12.00 o 
 -16   1  15       63.97       58.76     13.51 o 
 -15   1  15       89.68       69.44     13.23 o 
 -14   1  15       27.69       11.59      8.91 o 
 -13   1  15      312.12      306.77     19.71 o 
 -12   1  15      350.94      326.75     14.34 o 
 -11   1  15       93.23      129.12     14.63 o 
 -10   1  15     1625.42     1607.51     37.46 o 
  -9   1  15      148.93      130.95      7.11 o 
  -8   1  15      823.91      854.15     16.54 o 
  -7   1  15       68.61       65.91      5.00 o 
  -6   1  15      382.96      422.15      8.64 o 
  -5   1  15        0.03        0.93      1.74 o 
  -4   1  15        5.71        9.18      2.04 o 
  -3   1  15      325.83      342.60      6.10 o 
  -2   1  15       63.09       56.67      3.09 o 
  -1   1  15        0.02       -0.84      1.56 o 
   0   1  15       65.44       67.54      4.06 o 
   1   1  15      118.06      119.45      5.34 o 
   2   1  15      452.33      424.62      8.73 o 
   3   1  15      247.29      234.37      7.37 o 
   4   1  15        0.79       -0.07      2.76 o 
   5   1  15       61.49       59.25      6.99 o 
   6   1  15       85.18       87.03      9.74 o 
   7   1  15      236.34      247.84     11.59 o 
   8   1  15       94.03       99.02      8.55 o 
   9   1  15       29.03       30.00      6.64 o 
 -20   2  15      238.44      308.36     26.46 o 
 -19   2  15      107.20      115.49     18.47 o 
 -18   2  15      113.38      146.01     19.33 o 
 -17   2  15       29.24       34.67     12.89 o 
 -16   2  15       43.97       35.24     12.61 o 
 -15   2  15       53.57       23.39     10.76 o 
 -14   2  15        3.46       -0.26      8.30 o 
 -13   2  15      158.54      161.72     11.63 o 
 -12   2  15        4.31        5.31      5.38 o 
 -11   2  15      110.46      111.37     15.62 o 
 -10   2  15     3644.80     3419.68     51.44 o 
  -9   2  15     1027.49     1062.57     19.52 o 
  -8   2  15     1649.28     1566.78     24.32 o 
  -7   2  15      374.15      427.14     11.36 o 
  -6   2  15     1270.32     1261.28     24.93 o 
  -5   2  15      115.88      118.50      5.18 o 
  -4   2  15       96.64      108.20      4.43 o 
  -3   2  15     1254.40     1230.79     13.60 o 
  -2   2  15       26.82       23.89      2.57 o 
  -1   2  15        5.07        8.30      1.97 o 
   0   2  15     1407.88     1303.25     24.15 o 
   1   2  15        3.00        0.09      1.96 o 
   2   2  15        9.31        9.43      2.69 o 
   3   2  15        2.21        3.08      2.79 o 
   4   2  15      126.96      110.91      6.90 o 
   5   2  15       10.83        5.19      3.41 o 
   6   2  15      264.56      272.61     11.52 o 
   7   2  15       20.58       30.50      7.49 o 
   8   2  15      133.56      153.90     13.61 o 
   9   2  15       42.25       33.25      6.49 o 
 -20   3  15      128.12      129.92     20.03 o 
 -19   3  15      299.78      377.12     27.97 o 
 -18   3  15        0.37        3.97     23.08 o 
 -17   3  15       76.36       52.86     14.12 o 
 -16   3  15        3.20        9.46     10.76 o 
 -15   3  15       12.97       28.16     13.06 o 
 -14   3  15       13.34       13.98      7.79 o 
 -13   3  15        5.26        8.53      6.65 o 
 -12   3  15      216.85      189.47     12.17 o 
 -11   3  15     1451.86     1381.16     47.40 o 
 -10   3  15      768.50      785.93     17.29 o 
  -9   3  15      451.26      426.61     10.38 o 
  -8   3  15      650.27      717.50     13.39 o 
  -7   3  15     1991.64     1971.42     23.32 o 
  -6   3  15      250.85      224.89      6.88 o 
  -5   3  15      796.21      776.67     12.88 o 
  -4   3  15      755.44      714.37     12.38 o 
  -3   3  15      507.83      557.61      9.30 o 
  -2   3  15        8.39        7.74      2.06 o 
  -1   3  15       23.32       15.03      2.93 o 
   0   3  15      717.97      667.64     11.49 o 
   1   3  15      980.92      924.37     13.59 o 
   2   3  15        1.46       -2.04      2.04 o 
   3   3  15      325.66      294.21     10.21 o 
   4   3  15        8.51       10.93      6.29 o 
   5   3  15       42.90       46.71      6.00 o 
   6   3  15      312.83      320.69     12.44 o 
   7   3  15       18.49       20.64      5.76 o 
   8   3  15        0.00        8.80      5.23 o 
   9   3  15       69.41       70.87      8.14 o 
 -20   4  15      121.56       99.18     18.35 o 
 -19   4  15      109.84      113.90     18.97 o 
 -18   4  15      161.39      178.08     20.46 o 
 -17   4  15       34.64       39.60     12.89 o 
 -16   4  15       31.62       10.22     11.28 o 
 -15   4  15      281.16      281.34     45.72 o 
 -14   4  15       75.88       64.12      9.48 o 
 -13   4  15        9.19        9.62      6.32 o 
 -12   4  15       32.94       41.44     13.87 o 
 -11   4  15       23.41       10.91      5.02 o 
 -10   4  15      263.76      256.22      9.22 o 
  -9   4  15      107.45       86.45      5.53 o 
  -8   4  15       74.83       83.77      5.05 o 
  -7   4  15      246.96      205.40      7.02 o 
  -6   4  15       42.09       65.58      4.47 o 
  -5   4  15     1011.83      992.39     15.17 o 
  -4   4  15       43.41       39.98      3.27 o 
  -3   4  15      741.59      799.18     13.78 o 
  -2   4  15      177.91      153.60      6.46 o 
  -1   4  15        1.52        0.85      2.41 o 
   0   4  15      567.18      523.19     12.85 o 
   1   4  15       12.47        5.34      3.61 o 
   2   4  15       11.51        2.43      3.29 o 
   3   4  15       45.79       54.47      6.40 o 
   4   4  15      170.15      166.43      9.87 o 
   5   4  15        5.81        3.04      4.74 o 
   6   4  15       52.00       62.44      8.20 o 
   7   4  15       33.94       36.15      6.11 o 
   8   4  15       24.34       19.88      5.96 o 
   9   4  15       64.80       71.19      8.46 o 
 -19   5  15       10.78       -4.43     13.50 o 
 -18   5  15       13.52       16.63     12.89 o 
 -17   5  15      159.41      146.37     26.56 o 
 -16   5  15      146.18      167.62     18.16 o 
 -15   5  15        3.20       -4.66      6.64 o 
 -14   5  15      304.36      311.11     19.66 o 
 -13   5  15      130.80      129.29     13.85 o 
 -12   5  15      515.16      478.51     16.84 o 
 -11   5  15     1098.29     1121.25     23.09 o 
 -10   5  15      155.78      131.66      7.55 o 
  -9   5  15       13.61       16.64      3.59 o 
  -8   5  15      960.06      850.38     14.52 o 
  -7   5  15      284.82      327.13      8.70 o 
  -6   5  15      377.53      346.68      8.84 o 
  -5   5  15       24.83       13.92      2.76 o 
  -4   5  15      458.57      472.41      9.08 o 
  -3   5  15     1231.06     1206.45     17.39 o 
  -2   5  15        0.93        3.59      2.80 o 
  -1   5  15     8035.71     7706.88     81.66 o 
   0   5  15      374.81      386.12     16.58 o 
   1   5  15      177.00      128.69      8.07 o 
   2   5  15      172.35      189.36      9.78 o 
   3   5  15       61.56       45.28      6.79 o 
   4   5  15      173.58      171.27     10.25 o 
   5   5  15        0.86       -0.11      4.15 o 
   6   5  15      192.56      175.16     10.21 o 
   7   5  15      110.65      111.52      8.97 o 
   8   5  15        9.91       13.04      5.45 o 
 -19   6  15        8.19       32.22     19.16 o 
 -18   6  15        5.14      -10.02     10.02 o 
 -17   6  15       78.82      104.01     17.11 o 
 -16   6  15        6.49        6.65     10.15 o 
 -15   6  15        1.82       -5.25      6.62 o 
 -14   6  15       95.43      110.21      9.62 o 
 -13   6  15      115.05      107.77      8.93 o 
 -12   6  15      379.80      350.72     13.65 o 
 -11   6  15      185.17      194.68     12.96 o 
 -10   6  15       84.85       60.30      5.92 o 
  -9   6  15       91.30      105.30      7.85 o 
  -8   6  15      610.32      529.47     11.38 o 
  -7   6  15      426.05      377.23      9.53 o 
  -6   6  15       94.67       85.79      5.20 o 
  -5   6  15        0.35        0.14      2.19 o 
  -4   6  15        9.61        5.46      2.40 o 
  -3   6  15        4.90        3.78      4.06 o 
  -2   6  15     1806.01     1824.91     32.39 o 
  -1   6  15      647.11      599.11     17.52 o 
   0   6  15       80.56       67.91      7.66 o 
   1   6  15      231.34      224.56     10.19 o 
   2   6  15       12.17        5.69      5.18 o 
   3   6  15      181.99      229.68     11.32 o 
   4   6  15      330.75      360.08     13.82 o 
   5   6  15        7.25        2.67      4.47 o 
   6   6  15       16.84       20.13      5.12 o 
   7   6  15       24.85       23.56      6.87 o 
   8   6  15       82.52       85.91      8.33 o 
 -19   7  15       58.48       53.99     21.77 o 
 -18   7  15        0.25       -4.35     14.80 o 
 -17   7  15      110.98      131.85     30.05 o 
 -16   7  15        0.68        1.45     11.22 o 
 -15   7  15        0.05       -2.81     11.13 o 
 -14   7  15       88.11       76.40      8.41 o 
 -13   7  15       97.27       74.99     14.55 o 
 -12   7  15      376.06      419.04     18.43 o 
 -11   7  15       34.33       12.36      7.67 o 
 -10   7  15     1280.83     1328.19     39.47 o 
  -9   7  15      188.77      177.55      8.81 o 
  -8   7  15      533.82      495.80     13.41 o 
  -7   7  15      185.19      138.71      7.55 o 
  -6   7  15       65.77       67.92      5.11 o 
  -5   7  15       99.65       75.35      6.11 o 
  -4   7  15      125.66      119.28      7.73 o 
  -3   7  15     1461.86     1478.86     28.56 o 
  -2   7  15      512.43      525.89     16.34 o 
  -1   7  15      132.15      139.42      9.80 o 
   0   7  15      326.66      306.88     13.62 o 
   1   7  15      584.92      527.05     17.74 o 
   2   7  15       71.62       75.08      7.45 o 
   3   7  15       79.45       66.33      7.49 o 
   4   7  15       26.28       29.56      6.18 o 
   5   7  15      112.04      121.23     10.06 o 
   6   7  15      430.69      419.87     16.21 o 
   7   7  15       24.78       36.66      6.38 o 
   8   7  15        0.15        8.40      4.79 o 
 -18   8  15        2.18       -3.48     14.80 o 
 -17   8  15       18.05       13.93     18.29 o 
 -16   8  15       71.43       87.82     12.49 o 
 -15   8  15       73.32       67.47      9.13 o 
 -14   8  15      246.03      254.35     13.46 o 
 -13   8  15        2.01        7.63      5.85 o 
 -12   8  15      192.98      176.27     10.84 o 
 -11   8  15      308.77      305.94     13.10 o 
 -10   8  15      218.79      250.80     10.15 o 
  -9   8  15        8.67       13.89      3.79 o 
  -8   8  15       44.76       68.24      5.53 o 
  -7   8  15       31.13       30.61      5.01 o 
  -6   8  15       45.49       52.99      5.63 o 
  -5   8  15      120.80      142.20      9.27 o 
  -4   8  15      768.98      755.22     17.51 o 
  -3   8  15      245.20      230.89     11.51 o 
  -2   8  15       76.14       73.06     12.70 o 
  -1   8  15      905.40      850.68     22.10 o 
   0   8  15      386.51      367.97     15.06 o 
   1   8  15      314.25      293.02     13.98 o 
   2   8  15      123.06      124.77     10.58 o 
   3   8  15       18.60        4.88      5.76 o 
   4   8  15      105.78      109.92      9.56 o 
   5   8  15       81.81       83.93      9.10 o 
   6   8  15        6.09        5.62      5.41 o 
   7   8  15        5.47       12.32      5.56 o 
 -18   9  15        0.00        5.23     17.42 o 
 -17   9  15       51.80       36.94     12.97 o 
 -16   9  15      102.31      105.36     13.07 o 
 -15   9  15       98.25      103.25     12.49 o 
 -14   9  15      223.04      262.04     14.23 o 
 -13   9  15       21.80       16.09      6.44 o 
 -12   9  15       16.91       21.75      6.39 o 
 -11   9  15       22.83       14.41      5.58 o 
 -10   9  15       22.88       38.07      6.74 o 
  -9   9  15      191.06      141.83      8.48 o 
  -8   9  15       49.24       64.62      6.41 o 
  -7   9  15       48.42       37.37      5.24 o 
  -6   9  15      223.67      253.62     12.38 o 
  -5   9  15      211.44      214.50     11.31 o 
  -4   9  15        3.55        8.28      4.14 o 
  -3   9  15      812.73      738.47     20.02 o 
  -2   9  15      192.56      185.13     11.40 o 
  -1   9  15      216.67      225.51     17.22 o 
   0   9  15      153.10      135.28     11.06 o 
   1   9  15       42.46       35.70      6.89 o 
   2   9  15       26.06       34.68      8.92 o 
   3   9  15        9.79       14.71      6.56 o 
   4   9  15        0.00       -4.80      6.66 o 
   5   9  15       73.23       57.62      9.29 o 
   6   9  15      433.60      448.55     17.11 o 
   7   9  15       49.20       61.02      8.11 o 
 -17  10  15      134.46      142.68     20.90 o 
 -16  10  15       14.31       11.04      8.37 o 
 -15  10  15        2.85        0.32      7.84 o 
 -14  10  15        2.23        4.95      6.93 o 
 -13  10  15       27.67       21.18      9.80 o 
 -12  10  15       13.53       10.16      5.98 o 
 -11  10  15        2.05        2.12      5.28 o 
 -10  10  15       24.75       11.55      7.81 o 
  -9  10  15        7.35        8.36      5.02 o 
  -8  10  15       16.30       17.22      5.36 o 
  -7  10  15        0.01       -3.77      3.77 o 
  -6  10  15      175.10      151.79     12.70 o 
  -5  10  15      346.05      332.95     13.95 o 
  -4  10  15      202.56      196.25     10.28 o 
  -3  10  15      484.41      439.02     16.24 o 
  -2  10  15       12.61        2.42      4.76 o 
  -1  10  15      113.42       97.82      9.36 o 
   0  10  15      210.11      164.91     12.95 o 
   1  10  15        5.23       12.32      5.81 o 
   2  10  15       75.73       66.07      9.40 o 
   3  10  15      334.64      340.38     16.49 o 
   4  10  15      114.84      112.62     14.71 o 
   5  10  15        2.60       -0.71      6.46 o 
   6  10  15      263.90      220.77     25.14 o 
   7  10  15       41.88       66.19     16.55 o 
 -17  11  15        3.89       -1.52      8.12 o 
 -16  11  15       59.58       40.59     10.74 o 
 -15  11  15       14.62       26.50     10.59 o 
 -14  11  15       34.12       36.03      9.86 o 
 -13  11  15       80.98       83.10     11.54 o 
 -12  11  15       33.48       42.48      9.60 o 
 -11  11  15      371.99      418.37     16.20 o 
 -10  11  15       12.05        2.51      5.08 o 
  -9  11  15       10.59        6.82      5.39 o 
  -8  11  15       18.70       28.52      6.12 o 
  -7  11  15       55.74       66.29      8.12 o 
  -6  11  15      175.42      193.23     15.08 o 
  -5  11  15       87.77       85.66      8.79 o 
  -4  11  15       28.42       34.16      6.16 o 
  -3  11  15      405.39      429.59     16.62 o 
  -2  11  15     1586.86     1436.15     31.48 o 
  -1  11  15      112.71      106.25     10.23 o 
   0  11  15        1.35       -5.00      5.00 o 
   1  11  15        0.13        4.52      8.92 o 
   2  11  15       38.41       43.97      8.37 o 
   3  11  15       20.76       28.53      7.60 o 
   4  11  15       78.12       80.75     11.24 o 
   5  11  15        0.22        3.69      5.21 o 
   6  11  15       40.01       47.39      9.24 o 
 -16  12  15       48.29       47.67     11.22 o 
 -15  12  15        2.33        9.03      7.65 o 
 -14  12  15        5.49       12.79      8.45 o 
 -13  12  15      259.79      308.27     18.38 o 
 -12  12  15      234.53      225.57     15.75 o 
 -11  12  15      475.80      398.06     27.87 o 
 -10  12  15       31.92       24.07      7.66 o 
  -9  12  15        3.18        2.28      5.76 o 
  -8  12  15      163.91      192.34     11.73 o 
  -7  12  15        0.01       -4.52      4.52 o 
  -6  12  15        0.60        2.83      4.89 o 
  -5  12  15      153.23      149.30     11.31 o 
  -4  12  15       22.38       18.73      5.31 o 
  -3  12  15      624.47      592.49     20.00 o 
  -2  12  15      613.91      609.21     20.43 o 
  -1  12  15        0.36       -3.65      5.38 o 
   0  12  15       80.40       88.38     10.38 o 
   1  12  15        0.24        4.91      7.42 o 
   2  12  15      380.70      428.56     18.69 o 
   3  12  15       65.22       56.62     10.30 o 
   4  12  15       25.19       40.49     15.91 o 
   5  12  15        2.20        2.34      8.15 o 
 -15  13  15       76.28       57.41     11.54 o 
 -14  13  15       81.07      105.23     15.02 o 
 -13  13  15      158.70      158.45     22.64 o 
 -12  13  15       63.12       57.60     16.98 o 
 -11  13  15      286.19      295.33     22.17 o 
 -10  13  15      287.66      247.21     20.62 o 
  -9  13  15      237.26      227.47     20.90 o 
  -8  13  15        0.74        3.84      5.85 o 
  -7  13  15       86.36       69.41      8.98 o 
  -6  13  15      105.86      124.90     10.43 o 
  -5  13  15        5.74       -1.35      5.04 o 
  -4  13  15        6.60        3.53      5.16 o 
  -3  13  15      209.39      221.97     13.63 o 
  -2  13  15       14.95       15.12      6.79 o 
  -1  13  15       29.90       28.79      7.62 o 
   0  13  15       86.63       62.95      9.23 o 
   1  13  15      101.55      100.66     11.14 o 
   2  13  15       20.00       19.63      6.32 o 
   3  13  15       88.74       99.44     11.31 o 
   4  13  15       80.51       90.50     12.27 o 
 -14  14  15        1.54        2.33      9.41 o 
 -13  14  15       96.56      113.94     17.21 o 
 -12  14  15       67.86       59.65     13.85 o 
 -11  14  15      251.85      260.42     21.45 o 
 -10  14  15       10.35        5.26      8.56 o 
  -9  14  15       18.06        1.38      8.79 o 
  -8  14  15        3.59        3.48     12.19 o 
  -7  14  15        2.42        4.50      6.62 o 
  -6  14  15        0.22        2.09      5.56 o 
  -5  14  15       77.75       76.69     10.06 o 
  -4  14  15      155.88      166.48     11.04 o 
  -3  14  15      570.23      616.02     22.24 o 
  -2  14  15       25.67       19.81      7.42 o 
  -1  14  15      230.73      224.05     14.65 o 
   0  14  15       19.35       31.32      7.38 o 
   1  14  15        8.98       16.99      6.95 o 
   2  14  15       15.15       29.07      7.43 o 
   3  14  15      114.90      148.60     26.20 o 
   4  14  15        5.51       11.91      5.01 o 
 -13  15  15      287.59      271.89     23.65 o 
 -12  15  15       22.41       21.85     14.37 o 
 -11  15  15        0.84       10.29     10.15 o 
 -10  15  15      407.21      451.82     27.07 o 
  -9  15  15      289.77      350.73     25.23 o 
  -8  15  15       45.90       62.16     14.46 o 
  -7  15  15        0.93        9.86      9.53 o 
  -6  15  15       35.55       28.61     10.76 o 
  -5  15  15       10.65        4.58      5.75 o 
  -4  15  15       36.03       53.98     11.56 o 
  -3  15  15       23.64       30.63      6.74 o 
  -2  15  15      151.44      158.12     13.00 o 
  -1  15  15       46.02       26.01      8.09 o 
   0  15  15       22.82       46.58      9.55 o 
   1  15  15        2.07       10.14      5.85 o 
   2  15  15       15.98       16.02      6.79 o 
 -12  16  15      136.42      100.07     15.87 o 
 -11  16  15       65.94       43.11     11.70 o 
 -10  16  15      366.60      385.80     28.74 o 
  -9  16  15       40.44       54.19     15.24 o 
  -8  16  15      501.38      610.31     31.39 o 
  -7  16  15      115.83      108.25     23.95 o 
  -6  16  15      210.22      231.71     30.05 o 
  -5  16  15       41.51       43.65     12.76 o 
  -4  16  15       65.31       91.35     12.51 o 
  -3  16  15       54.39       41.21      7.26 o 
  -2  16  15        7.14        5.02      6.44 o 
  -1  16  15        0.86        8.23      6.00 o 
   0  16  15        0.11       13.84      5.60 o 
   1  16  15        2.48        8.19      6.22 o 
 -10  17  15        0.74        0.44     13.50 o 
  -9  17  15        7.95        0.07      7.93 o 
  -8  17  15       75.43       68.92     28.30 o 
  -7  17  15      137.32      132.94     28.74 o 
  -6  17  15       27.67       52.86     12.61 o 
  -5  17  15       30.67       28.39     19.16 o 
  -4  17  15      191.01      187.65     20.29 o 
  -3  17  15       12.40       14.77      8.20 o 
  -2  17  15        3.01        6.70      6.69 o 
  -1  17  15       35.09       37.75      8.33 o 
  -7  18  15        0.65       15.68     13.93 o 
  -6  18  15       57.40       75.78     14.78 o 
  -5  18  15        2.88        5.19     10.02 o 
  -4  18  15        7.23       30.49     14.80 o 
 -20   0  16      236.97      267.36     34.84 o 
 -19   0  16       26.42       39.19     21.77 o 
 -18   0  16       26.87       32.22     19.16 o 
 -17   0  16      277.43      273.46     32.22 o 
 -16   0  16      222.33      201.17     27.00 o 
 -15   0  16      853.65      789.02     47.03 o 
 -14   0  16      142.33      109.73     20.90 o 
 -13   0  16        2.85       -2.61      9.58 o 
 -12   0  16     1173.45     1095.57     49.64 o 
 -11   0  16      769.61      721.09     39.19 o 
 -10   0  16     7078.77     6862.50    273.02 o 
  -9   0  16      574.13      585.29     23.40 o 
  -8   0  16      459.94      414.28     29.17 o 
  -7   0  16      207.06      211.51      9.71 o 
  -6   0  16      262.71      235.51      9.99 o 
  -5   0  16      122.38       89.70      6.41 o 
  -4   0  16       51.01       51.86      6.91 o 
  -3   0  16       46.41       50.74      3.91 o 
  -2   0  16     2572.14     2503.15     27.40 o 
  -1   0  16      245.12      232.89      7.82 o 
   0   0  16       71.90       71.35      6.70 o 
   1   0  16      358.61      350.42     12.63 o 
   2   0  16      302.64      294.30     10.69 o 
   3   0  16      617.20      621.07     16.06 o 
   4   0  16      418.21      389.31     14.66 o 
   5   0  16      246.73      224.16     17.35 o 
   6   0  16      513.58      510.83     20.74 o 
   7   0  16       60.44       67.19     10.53 o 
   8   0  16      289.18      304.51     20.46 o 
 -20   1  16      746.44      854.83     88.83 o 
 -19   1  16       83.55      145.80     20.01 o 
 -18   1  16       53.16       62.70     15.40 o 
 -17   1  16       59.73       56.85     14.12 o 
 -16   1  16       37.90       53.36     30.05 o 
 -15   1  16       88.54       90.61     27.43 o 
 -14   1  16       63.25       63.37     12.61 o 
 -13   1  16       20.86       33.96     10.04 o 
 -12   1  16       47.08       52.90     10.41 o 
 -11   1  16     3454.62     3392.54     54.72 o 
 -10   1  16     2351.47     2397.23     35.13 o 
  -9   1  16      600.41      570.54     13.84 o 
  -8   1  16      376.97      390.51     11.07 o 
  -7   1  16       70.10       79.68      5.72 o 
  -6   1  16      470.53      464.88     11.02 o 
  -5   1  16       11.17       12.29      2.64 o 
  -4   1  16     1032.89     1035.34     13.38 o 
  -3   1  16       18.73       23.19      2.88 o 
  -2   1  16      228.84      209.19      5.13 o 
  -1   1  16       37.57       44.49      3.10 o 
   0   1  16       10.19       12.51      2.58 o 
   1   1  16       13.58        8.02      2.36 o 
   2   1  16        0.20        2.33      2.32 o 
   3   1  16       46.15       36.68      4.13 o 
   4   1  16       61.39       78.25      5.73 o 
   5   1  16       43.01       43.03      5.72 o 
   6   1  16       45.58       42.87      5.95 o 
   7   1  16       76.98       81.68      7.76 o 
   8   1  16       21.34       36.75      7.21 o 
 -20   2  16        0.70       -7.37     11.38 o 
 -19   2  16       57.87       44.32     14.46 o
[truncated: 172,352 more chars]
